# Supplementary material for: Metabolic Reprogramming by Malat1 Depletion in Prostate Cancer
Source: Cancers (Basel). 2020 Dec 22;13(1):15. doi: 10.3390/cancers13010015 (PMC7801945; doi:10.3390/cancers13010015)
Supplement: Supplementary file 1 [file cancers-13-00015-s001.zip]

Archive with 2 entries (2 files):
- Cancers 969435 _TableS2_30 September 2020.xlsx
- cancers-1035998-Supplementary proof.pdf
