# Supplementary material for: Metabolic Reprogramming by Malat1 Depletion in Prostate Cancer
Source: Cancers (Basel). 2020 Dec 22;13(1):15. doi: 10.3390/cancers13010015 (PMC7801945; doi:10.3390/cancers13010015)
Supplement: Supplementary file 1 [file cancers-13-00015-s001.zip › Cancers 969435 _TableS2_30 September 2020.xlsx]

## Sheet: UP_GapMalat1_vs_GapLacZ
Table S2. Differential regulated genes Gapmer MALAT1 vs Gapmer LacZ
GapMalat1_vs_GapLacZ_cell-lines
Up-regulated genes - logFC>0.58 and pv<0.01
ProbeName	GeneName	Description	logFC	P.Value	adj.P.Val
A_23_P424712	CCDC142	ref|Homo sapiens coiled-coil domain containing 142 (CCDC142), mRNA [NM_032779]	0.937483	7.82776e-08	0.000157437
A_23_P75811	SLC3A2	ref|Homo sapiens solute carrier family 3 (amino acid transporter heavy chain), member 2 (SLC3A2), transcript variant 2, mRNA [NM_001012662]	1.70831	1.65102e-07	0.000258913
A_23_P351275	UPP1	ref|Homo sapiens uridine phosphorylase 1 (UPP1), transcript variant 3, mRNA [NM_001287426]	1.26623	1.69177e-07	0.000258913
A_24_P175187	SAMD9	ref|Homo sapiens sterile alpha motif domain containing 9 (SAMD9), transcript variant 1, mRNA [NM_017654]	0.938439	3.68071e-07	0.000397443
A_23_P27404	ZNF841	ref|Homo sapiens zinc finger protein 841 (ZNF841), mRNA [NM_001136499]	0.748753	3.9647e-07	0.000419544
A_24_P331704	KRT80	ref|Homo sapiens keratin 80, type II (KRT80), transcript variant 1, mRNA [NM_182507]	1.29431	4.03987e-07	0.000419865
A_23_P385105	PLCD4	ref|Homo sapiens phospholipase C, delta 4 (PLCD4), mRNA [NM_032726]	0.606562	4.83759e-07	0.000468175
A_33_P3214105	ATF3	ref|Homo sapiens activating transcription factor 3 (ATF3), transcript variant 1, mRNA [NM_001674]	1.15508	4.90691e-07	0.000468175
A_33_P3217704	FAM214B	ref|Homo sapiens family with sequence similarity 214, member B (FAM214B), mRNA [NM_025182]	0.646172	5.97446e-07	0.000541344
A_23_P30069	DDX60L	ref|Homo sapiens DEAD (Asp-Glu-Ala-Asp) box polypeptide 60-like (DDX60L), transcript variant 1, mRNA [NM_001012967]	1.02222	6.76126e-07	0.000570307
A_23_P170608	TSPYL2	ref|Homo sapiens TSPY-like 2 (TSPYL2), mRNA [NM_022117]	1.10087	8.21546e-07	0.000637531
A_23_P23221	GADD45A	ref|Homo sapiens growth arrest and DNA-damage-inducible, alpha (GADD45A), transcript variant 1, mRNA [NM_001924]	1.1718	8.71444e-07	0.000658391
A_33_P3281710	LOC79999	ref|Homo sapiens uncharacterized LOC79999 (LOC79999), mRNA [NM_001291904]	1.47469	9.5952e-07	0.000658391
A_32_P83465	NBPF10	ref|Homo sapiens neuroblastoma breakpoint family, member 10 (NBPF10), transcript variant 2, mRNA [NM_001039703]	0.944016	9.71014e-07	0.000658391
A_23_P2271	PTHLH	ref|Homo sapiens parathyroid hormone-like hormone (PTHLH), transcript variant 1, mRNA [NM_198965]	0.834538	1.05599e-06	0.000669576
A_21_P0002702	PRKAR2A-AS1	ref|Homo sapiens PRKAR2A antisense RNA 1 (PRKAR2A-AS1), transcript variant 1, long non-coding RNA [NR_109996]	0.757047	1.09619e-06	0.000669576
A_23_P1962	RARRES3	ref|Homo sapiens retinoic acid receptor responder (tazarotene induced) 3 (RARRES3), mRNA [NM_004585]	1.36244	1.09787e-06	0.000669576
A_24_P101114	CNOT1	ref|Homo sapiens CCR4-NOT transcription complex, subunit 1 (CNOT1), transcript variant 2, mRNA [NM_206999]	0.808187	1.14776e-06	0.000674755
A_24_P206047	SLC25A4	ref|Homo sapiens solute carrier family 25 (mitochondrial carrier; adenine nucleotide translocator), member 4 (SLC25A4), mRNA [NM_001151]	0.710991	1.25489e-06	0.000699755
A_19_P00322711	LINC00662	ref|Homo sapiens long intergenic non-protein coding RNA 662 (LINC00662), long non-coding RNA [NR_027301]	0.946483	1.31695e-06	0.000699755
A_23_P214587	TRIM26	ref|Homo sapiens tripartite motif containing 26 (TRIM26), transcript variant 1, mRNA [NM_003449]	0.695649	1.37672e-06	0.000699755
A_32_P144908	ZNF254	ref|Homo sapiens zinc finger protein 254 (ZNF254), transcript variant 4, mRNA [NM_203282]	0.658004	1.37892e-06	0.000699755
A_23_P12989	PRDX5	ref|Homo sapiens peroxiredoxin 5 (PRDX5), transcript variant 1, mRNA [NM_012094]	0.67703	1.3917e-06	0.000699755
A_23_P116037	TM7SF2	ref|Homo sapiens transmembrane 7 superfamily member 2 (TM7SF2), transcript variant 1, mRNA [NM_003273]	0.750635	1.45368e-06	0.000699755
A_23_P6771	LMCD1	ref|Homo sapiens LIM and cysteine-rich domains 1 (LMCD1), transcript variant 1, mRNA [NM_014583]	0.954399	1.4752e-06	0.000699755
A_23_P3355	POLG	ref|Homo sapiens polymerase (DNA directed), gamma (POLG), transcript variant 1, mRNA [NM_002693]	0.794884	1.55583e-06	0.00071262
A_23_P418015	MAPRE2	ref|Homo sapiens microtubule-associated protein, RP/EB family, member 2 (MAPRE2), transcript variant 1, mRNA [NM_014268]	0.839804	1.66936e-06	0.000728565
A_33_P3338011	ZNF480	ref|Homo sapiens zinc finger protein 480 (ZNF480), transcript variant 1, mRNA [NM_144684]	0.684106	1.77761e-06	0.000755175
A_23_P92334	TMEM156	ref|Homo sapiens transmembrane protein 156 (TMEM156), transcript variant 1, mRNA [NM_024943]	0.640979	1.88986e-06	0.000777404
A_22_P00004393	MAL2	ref|Homo sapiens mal, T-cell differentiation protein 2 (gene/pseudogene) (MAL2), mRNA [NM_052886]	1.24527	2.10193e-06	0.000826585
A_33_P3231076	PAXIP1-AS2	ref|Homo sapiens PAXIP1 antisense RNA 2 (PAXIP1-AS2), transcript variant 2, long non-coding RNA [NR_024477]	0.740776	2.15575e-06	0.000839895
A_21_P0000650	ZNF253	ref|Homo sapiens zinc finger protein 253 (ZNF253), mRNA [NM_021047]	0.618991	2.25313e-06	0.000857087
A_33_P3273719	ELOVL5	ref|Homo sapiens ELOVL fatty acid elongase 5 (ELOVL5), transcript variant 4, mRNA [NM_001242831]	1.03495	2.80462e-06	0.000971617
A_21_P0012439	TRANK1	ref|Homo sapiens tetratricopeptide repeat and ankyrin repeat containing 1 (TRANK1), mRNA [NM_014831]	0.765046	2.91348e-06	0.000997456
A_24_P137897	IFRD1	ref|Homo sapiens interferon-related developmental regulator 1 (IFRD1), transcript variant 2, mRNA [NM_001007245]	1.25932	3.13246e-06	0.00104229
A_24_P33895	ATF3	ref|Homo sapiens activating transcription factor 3 (ATF3), transcript variant 4, mRNA [NM_001040619]	1.19119	3.2278e-06	0.00106136
A_23_P118888	PAFAH1B1	ref|Homo sapiens platelet-activating factor acetylhydrolase 1b, regulatory subunit 1 (45kDa) (PAFAH1B1), mRNA [NM_000430]	0.58716	3.29484e-06	0.00107732
A_24_P19268	ZNF714	ref|Homo sapiens zinc finger protein 714 (ZNF714), transcript variant 1, mRNA [NM_182515]	0.623602	3.3385e-06	0.0010855
A_23_P161439	ADIRF	ref|Homo sapiens adipogenesis regulatory factor (ADIRF), mRNA [NM_006829]	0.658016	3.58595e-06	0.00111608
A_23_P255653	TNFRSF10A	ref|Homo sapiens tumor necrosis factor receptor superfamily, member 10a (TNFRSF10A), mRNA [NM_003844]	0.763183	3.62861e-06	0.00112334
A_21_P0000397	SCARNA18	ref|Homo sapiens small Cajal body-specific RNA 18 (SCARNA18), guide RNA [NR_003139]	1.15428	3.67032e-06	0.00113024
A_24_P161293	NBPF9	gb|Homo sapiens mRNA; cDNA DKFZp686H059 (from clone DKFZp686H059). [CR936830]	0.888048	3.89523e-06	0.00115235
A_23_P67702	ZNF85	ref|Homo sapiens zinc finger protein 85 (ZNF85), transcript variant 1, mRNA [NM_003429]	0.601882	3.9403e-06	0.00115235
A_24_P21831	ZNF26	ref|Homo sapiens zinc finger protein 26 (ZNF26), transcript variant 2, mRNA [NM_019591]	1.00452	4.18973e-06	0.00119533
A_23_P62840	YRDC	ref|Homo sapiens yrdC N(6)-threonylcarbamoyltransferase domain containing (YRDC), mRNA [NM_024640]	0.63362	4.69346e-06	0.00125305
A_33_P3809606	ENST00000553648	gb|Homo sapiens cDNA FLJ45671 fis, clone CTONG3008457, weakly similar to Homo sapiens cytokine receptor-like factor 2 (CRLF2). [AK127576]	0.658872	4.78684e-06	0.00125495
A_23_P20832	SPTAN1	ref|Homo sapiens spectrin, alpha, non-erythrocytic 1 (SPTAN1), transcript variant 2, mRNA [NM_003127]	1.07302	4.84259e-06	0.00126387
A_24_P23034	ZNFX1	ref|Homo sapiens zinc finger, NFX1-type containing 1 (ZNFX1), mRNA [NM_021035]	0.825044	5.38741e-06	0.00131963
A_23_P135730	ZNF627	ref|Homo sapiens zinc finger protein 627 (ZNF627), transcript variant 1, mRNA [NM_145295]	0.676606	5.42015e-06	0.00131963
A_23_P12113	FLVCR1	ref|Homo sapiens feline leukemia virus subgroup C cellular receptor 1 (FLVCR1), mRNA [NM_014053]	1.47334	6.06254e-06	0.00137794
A_33_P3418668	PWARSN	ref|Homo sapiens Prader Willi/Angelman region RNA, SNRPN neighbor (PWARSN), long non-coding RNA [NR_022011]	1.09408	6.10297e-06	0.00137794
A_23_P252641	GOSR1	ref|Homo sapiens golgi SNAP receptor complex member 1 (GOSR1), transcript variant 3, mRNA [NM_001007024]	0.683743	6.11719e-06	0.00137794
A_23_P103486	CYP2J2	ref|Homo sapiens cytochrome P450, family 2, subfamily J, polypeptide 2 (CYP2J2), mRNA [NM_000775]	1.39141	6.18125e-06	0.00137794
A_23_P420417	TLCD1	ref|Homo sapiens TLC domain containing 1 (TLCD1), transcript variant 1, mRNA [NM_138463]	0.679821	6.2216e-06	0.00137794
A_24_P335901	ZNF266	ref|Homo sapiens zinc finger protein 266 (ZNF266), transcript variant 1, mRNA [NM_006631]	0.687289	6.22665e-06	0.00137794
A_33_P3868357	ENST00000507936	ens|chromosome 5 open reading frame 17 [Source:HGNC Symbol;Acc:HGNC:26630] [ENST00000507936]	0.624442	6.50327e-06	0.00142232
A_23_P121250	EIF4A2	ref|Homo sapiens eukaryotic translation initiation factor 4A2 (EIF4A2), mRNA [NM_001967]	0.948522	6.96867e-06	0.00147509
A_23_P66311	DNASE1	ref|Homo sapiens deoxyribonuclease I (DNASE1), mRNA [NM_005223]	0.587516	7.2853e-06	0.00151596
A_24_P91405	ZNF709	ref|Homo sapiens zinc finger protein 709 (ZNF709), mRNA [NM_152601]	0.687714	7.46909e-06	0.00153702
A_23_P12874	GTPBP4	ref|Homo sapiens GTP binding protein 4 (GTPBP4), mRNA [NM_012341]	0.611287	7.5276e-06	0.00154266
A_33_P3299421	ZNF530	ref|Homo sapiens zinc finger protein 530 (ZNF530), mRNA [NM_020880]	0.849163	7.59464e-06	0.00154907
A_23_P102965	BCL2L13	ref|Homo sapiens BCL2-like 13 (apoptosis facilitator) (BCL2L13), transcript variant 1, mRNA [NM_015367]	0.652053	7.70492e-06	0.00156249
A_23_P43898	EPHX4	ref|Homo sapiens epoxide hydrolase 4 (EPHX4), mRNA [NM_173567]	0.733589	7.87174e-06	0.00158527
A_23_P153372	HSH2D	ref|Homo sapiens hematopoietic SH2 domain containing (HSH2D), transcript variant 1, mRNA [NM_032855]	1.51946	8.01647e-06	0.00159783
A_23_P215913	CLU	ref|Homo sapiens clusterin (CLU), transcript variant 1, mRNA [NM_001831]	2.2525	8.65696e-06	0.0016851
A_23_P119353	RASIP1	ref|Homo sapiens Ras interacting protein 1 (RASIP1), mRNA [NM_017805]	0.688084	8.73102e-06	0.00169385
A_33_P3285047	ZNF75A	ref|Homo sapiens zinc finger protein 75a (ZNF75A), transcript variant 1, mRNA [NM_001302109]	0.735915	9.02147e-06	0.00170347
A_19_P00321473	HCG18	ref|Homo sapiens HLA complex group 18 (non-protein coding) (HCG18), transcript variant 3, long non-coding RNA [NR_102326]	0.609495	9.0248e-06	0.00170347
A_22_P00007397	lnc-GRIK2-2	tc|Q25CX4_MACFA (Q25CX4) Brain cDNA, clone: QtrA-18160, complete [THC2602232]	0.620189	9.03495e-06	0.00170347
A_23_P140450	SLC27A2	ref|Homo sapiens solute carrier family 27 (fatty acid transporter), member 2 (SLC27A2), transcript variant 1, mRNA [NM_003645]	0.633477	9.4777e-06	0.00174561
A_23_P414899	TTC17	ref|Homo sapiens tetratricopeptide repeat domain 17 (TTC17), mRNA [NM_018259]	0.680797	9.79302e-06	0.00179234
A_23_P65481	TEP1	ref|Homo sapiens telomerase-associated protein 1 (TEP1), mRNA [NM_007110]	1.60043	1.03746e-05	0.00184908
A_23_P34537	EPHX1	ref|Homo sapiens epoxide hydrolase 1, microsomal (xenobiotic) (EPHX1), transcript variant 1, mRNA [NM_000120]	0.78702	1.04308e-05	0.00184908
A_23_P117146	PRDM4	ref|Homo sapiens PR domain containing 4 (PRDM4), mRNA [NM_012406]	0.602038	1.12906e-05	0.00190425
A_22_P00010040	LOC145783	ref|Homo sapiens uncharacterized LOC145783 (LOC145783), long non-coding RNA [NR_015419]	0.594899	1.13925e-05	0.00190534
A_33_P3212982	PLEKHM1	ref|Homo sapiens pleckstrin homology domain containing, family M (with RUN domain) member 1 (PLEKHM1), transcript variant 1, mRNA [NM_014798]	0.813298	1.15205e-05	0.00191573
A_33_P3389298	ZNF30	ref|Homo sapiens zinc finger protein 30 (ZNF30), transcript variant 1, mRNA [NM_001099438]	0.597419	1.16919e-05	0.00191798
A_19_P00315843	SCARNA16	ref|Homo sapiens small Cajal body-specific RNA 16 (SCARNA16), guide RNA [NR_003013]	1.12091	1.18379e-05	0.00191798
A_23_P24384	CCDC88B	ref|Homo sapiens coiled-coil domain containing 88B (CCDC88B), mRNA [NM_032251]	0.852126	1.18716e-05	0.00191798
A_23_P91850	IL20RB	ref|Homo sapiens interleukin 20 receptor beta (IL20RB), mRNA [NM_144717]	1.86839	1.18813e-05	0.00191798
A_23_P117506	DHRS7	ref|Homo sapiens dehydrogenase/reductase (SDR family) member 7 (DHRS7), mRNA [NM_016029]	0.976847	1.2053e-05	0.00192061
A_23_P47691	TRIM21	ref|Homo sapiens tripartite motif containing 21 (TRIM21), mRNA [NM_003141]	0.651853	1.2058e-05	0.00192061
A_23_P29922	TLR3	ref|Homo sapiens toll-like receptor 3 (TLR3), mRNA [NM_003265]	1.20489	1.20778e-05	0.00192061
A_24_P61864	CCDC47	ref|Homo sapiens coiled-coil domain containing 47 (CCDC47), mRNA [NM_020198]	0.75832	1.21784e-05	0.00192727
A_22_P00000015	lnc-RP1-177G6.2.1-2	gb|17d9 Human retina cDNA randomly primed sublibrary Homo sapiens cDNA, mRNA sequence [W25978]	0.586342	1.2186e-05	0.00192727
A_23_P204702	TMBIM6	ref|Homo sapiens transmembrane BAX inhibitor motif containing 6 (TMBIM6), transcript variant 1, mRNA [NM_003217]	1.19112	1.22395e-05	0.0019296
A_33_P3259662	ZNF134	ref|Homo sapiens zinc finger protein 134 (ZNF134), mRNA [NM_003435]	0.584999	1.26886e-05	0.0019693
A_23_P149775	ARHGAP12	ref|Homo sapiens Rho GTPase activating protein 12 (ARHGAP12), transcript variant 1, mRNA [NM_018287]	0.798139	1.28514e-05	0.00197882
A_32_P40377	LOC389906	ref|Homo sapiens zinc finger protein 839 pseudogene (LOC389906), non-coding RNA [NR_034031]	0.593093	1.30955e-05	0.00199521
A_24_P68079	TRANK1	ref|Homo sapiens tetratricopeptide repeat and ankyrin repeat containing 1 (TRANK1), mRNA [NM_014831]	0.713417	1.33893e-05	0.00201195
A_23_P325501	MORC3	ref|Homo sapiens MORC family CW-type zinc finger 3 (MORC3), mRNA [NM_015358]	0.65734	1.34076e-05	0.00201195
A_23_P147805	UPP1	ref|Homo sapiens uridine phosphorylase 1 (UPP1), transcript variant 4, mRNA [NM_001287428]	0.833057	1.35669e-05	0.00201946
A_23_P371011	ZNF227	ref|Homo sapiens zinc finger protein 227 (ZNF227), transcript variant 2, mRNA [NM_182490]	0.641888	1.37035e-05	0.0020294
A_21_P0001366	lnc-TSHB-2	linc|LNCipedia lincRNA (lnc-TSHB-2), lincRNA [lnc-TSHB-2:1]	1.2929	1.38963e-05	0.00204754
A_33_P3227880	BTN3A2	ref|Homo sapiens butyrophilin, subfamily 3, member A2 (BTN3A2), transcript variant 3, mRNA [NM_001197247]	0.647412	1.44441e-05	0.00210692
A_19_P00315780	LOC101929709	Unknown	0.884423	1.45814e-05	0.00211108
A_33_P3280993	HCG18	ref|Homo sapiens HLA complex group 18 (non-protein coding) (HCG18), transcript variant 3, long non-coding RNA [NR_102326]	0.647591	1.5165e-05	0.00216327
A_23_P151209	CSRNP2	ref|Homo sapiens cysteine-serine-rich nuclear protein 2 (CSRNP2), transcript variant 1, mRNA [NM_030809]	0.637569	1.55256e-05	0.00217736
A_24_P87931	APOL1	ref|Homo sapiens apolipoprotein L, 1 (APOL1), transcript variant 2, mRNA [NM_145343]	0.983418	1.57468e-05	0.0021978
A_32_P230825	A_32_P230825	Unknown	1.38125	1.59296e-05	0.00220743
A_23_P208238	ZNF137P	ref|Homo sapiens zinc finger protein 137, pseudogene (ZNF137P), non-coding RNA [NR_023311]	0.749957	1.61153e-05	0.00221951
A_24_P36285	ZNF224	ref|Homo sapiens zinc finger protein 224 (ZNF224), mRNA [NM_013398]	0.797305	1.64439e-05	0.00221951
A_23_P133691	RRAGD	ref|Homo sapiens Ras-related GTP binding D (RRAGD), mRNA [NM_021244]	0.642459	1.65544e-05	0.00221951
A_33_P3227472	SDSL	ref|Homo sapiens serine dehydratase-like (SDSL), mRNA [NM_138432]	0.92152	1.70673e-05	0.00225245
A_23_P328740	NEURL3	ref|Homo sapiens neuralized E3 ubiquitin protein ligase 3 (NEURL3), transcript variant 2, mRNA [NM_001285486]	2.41452	1.74299e-05	0.00225442
A_24_P276816	RCOR3	ref|Homo sapiens REST corepressor 3 (RCOR3), transcript variant 4, mRNA [NM_018254]	0.956429	1.75268e-05	0.00225442
A_23_P149259	TMEM79	ref|Homo sapiens transmembrane protein 79 (TMEM79), transcript variant 1, mRNA [NM_032323]	0.660862	1.76174e-05	0.00225442
A_23_P344421	ROBO4	ref|Homo sapiens roundabout, axon guidance receptor, homolog 4 (Drosophila) (ROBO4), transcript variant 1, mRNA [NM_019055]	0.615489	1.79705e-05	0.00228363
A_23_P34915	ATF3	ref|Homo sapiens activating transcription factor 3 (ATF3), transcript variant 4, mRNA [NM_001040619]	2.08046	1.84667e-05	0.00232412
A_33_P3393836	NT5C3A	ref|Homo sapiens 5'-nucleotidase, cytosolic IIIA (NT5C3A), transcript variant 4, mRNA [NM_001166118]	0.693739	1.87107e-05	0.00233187
A_23_P393620	TFPI2	ref|Homo sapiens tissue factor pathway inhibitor 2 (TFPI2), transcript variant 1, mRNA [NM_006528]	1.73351	1.91753e-05	0.00236203
A_23_P252642	BBS5	ref|Homo sapiens Bardet-Biedl syndrome 5 (BBS5), mRNA [NM_152384]	0.60463	1.94445e-05	0.00237252
A_23_P338479	CD274	ref|Homo sapiens CD274 molecule (CD274), transcript variant 1, mRNA [NM_014143]	0.95777	1.95929e-05	0.0023805
A_21_P0000473	SNORA84	ref|Homo sapiens small nucleolar RNA, H/ACA box 84 (SNORA84), small nucleolar RNA [NR_003704]	0.664292	1.97145e-05	0.0023805
A_23_P145357	BAK1	ref|Homo sapiens BCL2-antagonist/killer 1 (BAK1), mRNA [NM_001188]	0.634295	1.99789e-05	0.0023958
A_33_P3243153	GFPT1	ref|Homo sapiens glutamine--fructose-6-phosphate transaminase 1 (GFPT1), transcript variant 1, mRNA [NM_001244710]	1.09418	2.00864e-05	0.0023958
A_23_P252748	ZNF195	ref|Homo sapiens zinc finger protein 195 (ZNF195), transcript variant 3, mRNA [NM_007152]	0.722788	2.05906e-05	0.00242452
A_23_P430902	MORN4	ref|Homo sapiens MORN repeat containing 4 (MORN4), transcript variant 1, mRNA [NM_178832]	0.728363	2.10344e-05	0.00245387
A_33_P3338121	LAMB3	ref|Homo sapiens laminin, beta 3 (LAMB3), transcript variant 2, mRNA [NM_001017402]	1.5218	2.12177e-05	0.00245387
A_23_P218158	SMEK1	ref|Homo sapiens SMEK homolog 1, suppressor of mek1 (Dictyostelium) (SMEK1), transcript variant 3, mRNA [NM_001284280]	0.740552	2.12766e-05	0.00245387
A_23_P2683	RPAP3	ref|Homo sapiens RNA polymerase II associated protein 3 (RPAP3), transcript variant 1, mRNA [NM_024604]	0.650638	2.13909e-05	0.00245387
A_23_P64232	ZPR1	ref|Homo sapiens ZPR1 zinc finger (ZPR1), mRNA [NM_003904]	0.931802	2.14097e-05	0.00245387
A_23_P330616	WIPF1	ref|Homo sapiens WAS/WASL interacting protein family, member 1 (WIPF1), transcript variant 2, mRNA [NM_001077269]	0.67647	2.16536e-05	0.00247086
A_23_P6413	SELM	ref|Homo sapiens selenoprotein M (SELM), mRNA [NM_080430]	0.819655	2.17231e-05	0.00247086
A_22_P00001367	DLGAP1-AS2	ref|Homo sapiens DLGAP1 antisense RNA 2 (DLGAP1-AS2), long non-coding RNA [NR_119377]	0.60738	2.20191e-05	0.00247884
A_24_P353638	SLAMF7	ref|Homo sapiens SLAM family member 7 (SLAMF7), transcript variant 1, mRNA [NM_021181]	2.57609	2.20196e-05	0.00247884
A_32_P46191	ZNF727	ref|Homo sapiens zinc finger protein 727 (ZNF727), mRNA [NM_001159522]	0.601405	2.21673e-05	0.00248624
A_23_P16006	ZNF600	ref|Homo sapiens zinc finger protein 600 (ZNF600), mRNA [NM_198457]	0.909219	2.30232e-05	0.00255465
A_23_P160869	LRIG2	ref|Homo sapiens leucine-rich repeats and immunoglobulin-like domains 2 (LRIG2), mRNA [NM_014813]	0.895736	2.3262e-05	0.00255465
A_33_P3276222	A_33_P3276222	Unknown	0.621882	2.36046e-05	0.00257268
A_33_P3234939	ZNF266	ref|Homo sapiens zinc finger protein 266 (ZNF266), transcript variant 1, mRNA [NM_006631]	0.723687	2.36775e-05	0.00257464
A_33_P3273364	YIPF2	ref|Homo sapiens Yip1 domain family, member 2 (YIPF2), mRNA [NM_024029]	0.726953	2.40806e-05	0.0025954
A_23_P414308	FLCN	ref|Homo sapiens folliculin (FLCN), transcript variant 2, mRNA [NM_144606]	1.89974	2.4517e-05	0.0026134
A_23_P128940	VCPKMT	ref|Homo sapiens valosin containing protein lysine (K) methyltransferase (VCPKMT), transcript variant 1, mRNA [NM_024558]	0.722407	2.4698e-05	0.00262308
A_23_P363399	SLC38A1	ref|Homo sapiens solute carrier family 38, member 1 (SLC38A1), transcript variant 1, mRNA [NM_030674]	0.597443	2.48803e-05	0.00263284
A_23_P68155	IFIH1	ref|Homo sapiens interferon induced with helicase C domain 1 (IFIH1), mRNA [NM_022168]	0.993872	2.50153e-05	0.00264231
A_23_P10873	TLR1	ref|Homo sapiens toll-like receptor 1 (TLR1), mRNA [NM_003263]	1.03328	2.56524e-05	0.00268409
A_23_P168610	TSPAN13	ref|Homo sapiens tetraspanin 13 (TSPAN13), mRNA [NM_014399]	1.04689	2.59782e-05	0.00268409
A_23_P63816	NRBF2	ref|Homo sapiens nuclear receptor binding factor 2 (NRBF2), transcript variant 1, mRNA [NM_030759]	0.672157	2.6024e-05	0.00268409
A_32_P452655	LGALS9C	ref|Homo sapiens lectin, galactoside-binding, soluble, 9C (LGALS9C), mRNA [NM_001040078]	1.26332	2.61211e-05	0.00268409
A_23_P24389	CCDC88B	ref|Homo sapiens coiled-coil domain containing 88B (CCDC88B), mRNA [NM_032251]	0.682782	2.61444e-05	0.00268409
A_23_P210763	JAG1	ref|Homo sapiens jagged 1 (JAG1), mRNA [NM_000214]	0.650085	2.64384e-05	0.00269955
A_24_P324814	CEP95	ref|Homo sapiens centrosomal protein 95kDa (CEP95), mRNA [NM_138363]	0.633636	2.68357e-05	0.00270983
A_23_P83278	CHMP5	ref|Homo sapiens charged multivesicular body protein 5 (CHMP5), transcript variant 1, mRNA [NM_016410]	0.618661	2.69295e-05	0.00270983
A_19_P00800555	lnc-UQCRFS1-7	tc|Q982T4_RHILO (Q982T4) Mll8506 protein, partial (12%) [THC2612479]	1.55198	2.69582e-05	0.00270983
A_23_P51936	TNFRSF9	ref|Homo sapiens tumor necrosis factor receptor superfamily, member 9 (TNFRSF9), mRNA [NM_001561]	0.674128	2.70872e-05	0.00271317
A_24_P167642	GCH1	ref|Homo sapiens GTP cyclohydrolase 1 (GCH1), transcript variant 1, mRNA [NM_000161]	0.906378	2.71312e-05	0.00271317
A_32_P222695	ARHGEF37	ref|Homo sapiens Rho guanine nucleotide exchange factor (GEF) 37 (ARHGEF37), mRNA [NM_001001669]	0.711754	2.82612e-05	0.0027944
A_23_P93792	PMS2	ref|Homo sapiens PMS2 postmeiotic segregation increased 2 (S. cerevisiae) (PMS2), transcript variant 1, mRNA [NM_000535]	0.626593	2.84222e-05	0.0027944
A_33_P6501835	LOC101929128	ref|Homo sapiens uncharacterized LOC101929128 (LOC101929128), long non-coding RNA [NR_125431]	1.14402	2.84802e-05	0.00279524
A_23_P71094	GCC1	ref|Homo sapiens GRIP and coiled-coil domain containing 1 (GCC1), mRNA [NM_024523]	0.64846	2.85335e-05	0.00279575
A_23_P82929	NOV	ref|Homo sapiens nephroblastoma overexpressed (NOV), mRNA [NM_002514]	1.13679	2.89696e-05	0.0028275
A_23_P310274	PRSS3P2	ref|Homo sapiens protease, serine, 3 pseudogene 2 (PRSS3P2), non-coding RNA [NR_001296]	1.1833	2.96298e-05	0.00285984
A_22_P00009067	TPRG1-AS1	ref|Homo sapiens TPRG1 antisense RNA 1 (TPRG1-AS1), long non-coding RNA [NR_046873]	0.819703	2.97215e-05	0.00286395
A_24_P141214	STOM	ref|Homo sapiens stomatin (STOM), transcript variant 2, mRNA [NM_198194]	0.660921	2.98789e-05	0.00286409
A_19_P00804777	LINC00662	ens|long intergenic non-protein coding RNA 662 [Source:HGNC Symbol;Acc:HGNC:27122] [ENST00000586954]	1.34146	2.99806e-05	0.00286411
A_23_P34968	SCNM1	ref|Homo sapiens sodium channel modifier 1 (SCNM1), transcript variant 2, mRNA [NM_001204856]	0.871493	3.0134e-05	0.00286411
A_33_P3415440	MAP3K2	ref|Homo sapiens mitogen-activated protein kinase kinase kinase 2 (MAP3K2), mRNA [NM_006609]	0.838399	3.03277e-05	0.00286411
A_23_P103756	OVGP1	ref|Homo sapiens oviductal glycoprotein 1, 120kDa (OVGP1), mRNA [NM_002557]	1.18807	3.09808e-05	0.00288186
A_33_P3619171	PMAIP1	ref|Homo sapiens phorbol-12-myristate-13-acetate-induced protein 1 (PMAIP1), mRNA [NM_021127]	0.921823	3.12579e-05	0.0028846
A_23_P252106	RIPK2	ref|Homo sapiens receptor-interacting serine-threonine kinase 2 (RIPK2), mRNA [NM_003821]	0.698429	3.13732e-05	0.0028846
A_33_P3394395	FAM73A	ref|Homo sapiens family with sequence similarity 73, member A (FAM73A), transcript variant 2, mRNA [NM_001270384]	0.660668	3.17429e-05	0.00290482
A_23_P110167	MGST2	ref|Homo sapiens microsomal glutathione S-transferase 2 (MGST2), transcript variant 1, mRNA [NM_002413]	0.70875	3.18181e-05	0.0029052
A_23_P126103	CTH	ref|Homo sapiens cystathionine gamma-lyase (CTH), transcript variant 1, mRNA [NM_001902]	1.04138	3.2029e-05	0.00290814
A_23_P23074	IFI44	ref|Homo sapiens interferon-induced protein 44 (IFI44), mRNA [NM_006417]	2.20924	3.29044e-05	0.0029645
A_23_P1292	ERCC6	ref|Homo sapiens excision repair cross-complementation group 6 (ERCC6), mRNA [NM_000124]	0.894918	3.32603e-05	0.00298732
A_23_P87560	BTG1	ref|Homo sapiens B-cell translocation gene 1, anti-proliferative (BTG1), mRNA [NM_001731]	0.673421	3.33612e-05	0.0029902
A_33_P3348744	A_33_P3348744	Unknown	0.660185	3.39522e-05	0.00300647
A_33_P3400374	HELZ2	ref|Homo sapiens helicase with zinc finger 2, transcriptional coactivator (HELZ2), transcript variant 1, mRNA [NM_001037335]	1.30016	3.41242e-05	0.00300866
A_23_P12526	TP53BP2	ref|Homo sapiens tumor protein p53 binding protein 2 (TP53BP2), transcript variant 2, mRNA [NM_005426]	0.604129	3.41699e-05	0.00300866
A_23_P95736	ZNF429	ref|Homo sapiens zinc finger protein 429 (ZNF429), mRNA [NM_001001415]	0.613947	3.45257e-05	0.00302934
A_23_P101342	ATG4D	ref|Homo sapiens autophagy related 4D, cysteine peptidase (ATG4D), transcript variant 1, mRNA [NM_032885]	0.6807	3.50004e-05	0.00303856
A_33_P3272553	NCAPH2	ref|Homo sapiens non-SMC condensin II complex, subunit H2 (NCAPH2), transcript variant 1, mRNA [NM_014551]	1.47486	3.57469e-05	0.00306859
A_23_P67312	ZNF136	ref|Homo sapiens zinc finger protein 136 (ZNF136), mRNA [NM_003437]	0.785166	3.61703e-05	0.0030822
A_23_P141479	SUPT6H	ref|Homo sapiens suppressor of Ty 6 homolog (S. cerevisiae) (SUPT6H), mRNA [NM_003170]	0.633856	3.70251e-05	0.00313668
A_24_P258955	ZNF317	ref|Homo sapiens zinc finger protein 317 (ZNF317), transcript variant 1, mRNA [NM_020933]	0.980488	3.74891e-05	0.00315986
A_23_P167789	FAM53C	ref|Homo sapiens family with sequence similarity 53, member C (FAM53C), transcript variant 2, mRNA [NM_016605]	0.695715	3.75159e-05	0.00315986
A_24_P413437	NONO	ref|Homo sapiens non-POU domain containing, octamer-binding (NONO), transcript variant 2, mRNA [NM_007363]	0.894161	3.78654e-05	0.00317094
A_23_P354827	ZNF550	ref|Homo sapiens zinc finger protein 550 (ZNF550), transcript variant 1, mRNA [NM_001277090]	0.940288	3.8067e-05	0.00317867
A_33_P3221303	CCR10	ref|Homo sapiens chemokine (C-C motif) receptor 10 (CCR10), mRNA [NM_016602]	0.61185	3.90676e-05	0.00322082
A_24_P246467	ATF2	ref|Homo sapiens activating transcription factor 2 (ATF2), transcript variant 1, mRNA [NM_001880]	0.672868	3.93811e-05	0.00322489
A_24_P291826	SYTL3	ref|Homo sapiens synaptotagmin-like 3 (SYTL3), transcript variant 3, mRNA [NM_001009991]	0.595498	3.93988e-05	0.00322489
A_32_P230828	GAS5	ref|Homo sapiens growth arrest-specific 5 (non-protein coding) (GAS5), long non-coding RNA [NR_002578]	1.40751	3.96042e-05	0.00322489
A_21_P0013393	LOC102723946	tc|ZN695_HUMAN (Q8IW36) Zinc finger protein 695 (Zinc finger protein SBZF3), partial (8%) [THC2641926]	1.35415	4.01101e-05	0.0032468
A_21_P0012333	KCNMB3	ref|Homo sapiens potassium channel subfamily M regulatory beta subunit 3 (KCNMB3), transcript variant 2, mRNA [NM_171829]	0.898382	4.03886e-05	0.00325125
A_23_P109420	BMS1	ref|Homo sapiens BMS1 ribosome biogenesis factor (BMS1), mRNA [NM_014753]	0.700851	4.08259e-05	0.00327739
A_33_P3228266	CST3	ref|Homo sapiens cystatin C (CST3), transcript variant 1, mRNA [NM_000099]	0.736184	4.14944e-05	0.00330375
A_23_P350551	C12orf57	ref|Homo sapiens chromosome 12 open reading frame 57 (C12orf57), transcript variant 1, mRNA [NM_138425]	0.731598	4.14948e-05	0.00330375
A_21_P0000271	SNORA4	ref|Homo sapiens small nucleolar RNA, H/ACA box 4 (SNORA4), small nucleolar RNA [NR_002588]	0.669718	4.17144e-05	0.00331336
A_21_P0000263	SNORA21	ref|Homo sapiens small nucleolar RNA, H/ACA box 21 (SNORA21), small nucleolar RNA [NR_002576]	0.944177	4.21519e-05	0.0033378
A_23_P15299	WBP2	ref|Homo sapiens WW domain binding protein 2 (WBP2), mRNA [NM_012478]	0.610114	4.35012e-05	0.00340035
A_23_P151506	PLEK2	ref|Homo sapiens pleckstrin 2 (PLEK2), mRNA [NM_016445]	0.709211	4.39019e-05	0.00341974
A_23_P112950	ATF7IP	ref|Homo sapiens activating transcription factor 7 interacting protein (ATF7IP), transcript variant 2, mRNA [NM_018179]	0.808894	4.42207e-05	0.00341974
A_23_P215787	HBP1	ref|Homo sapiens HMG-box transcription factor 1 (HBP1), transcript variant 2, mRNA [NM_012257]	0.667868	4.45931e-05	0.00342036
A_23_P101642	PTPRH	ref|Homo sapiens protein tyrosine phosphatase, receptor type, H (PTPRH), transcript variant 1, mRNA [NM_002842]	2.04191	4.46084e-05	0.00342036
A_21_P0000348	SNORA80A	ref|Homo sapiens small nucleolar RNA, H/ACA box 80A (SNORA80A), small nucleolar RNA [NR_002996]	1.13099	4.48503e-05	0.00342036
A_23_P218463	SERTAD1	ref|Homo sapiens SERTA domain containing 1 (SERTAD1), mRNA [NM_013376]	0.840556	4.54947e-05	0.00344322
A_21_P0004566	lnc-ARRDC3-1	linc|LNCipedia lincRNA (lnc-ARRDC3-1), lincRNA [lnc-ARRDC3-1:6]	1.18183	4.6847e-05	0.00351359
A_23_P62890	GBP1	ref|Homo sapiens guanylate binding protein 1, interferon-inducible (GBP1), mRNA [NM_002053]	1.08176	4.70248e-05	0.00352238
A_23_P205370	ASB2	ref|Homo sapiens ankyrin repeat and SOCS box containing 2 (ASB2), transcript variant 2, mRNA [NM_016150]	0.841897	4.71531e-05	0.00352745
A_23_P11237	TAF1	ref|Homo sapiens TAF1 RNA polymerase II, TATA box binding protein (TBP)-associated factor, 250kDa (TAF1), transcript variant 1, mRNA [NM_004606]	0.590838	4.74906e-05	0.00353627
A_23_P379026	GTPBP2	ref|Homo sapiens GTP binding protein 2 (GTPBP2), transcript variant 1, mRNA [NM_019096]	0.861347	4.75748e-05	0.00353627
A_22_P00007687	LINC00240	ref|Homo sapiens long intergenic non-protein coding RNA 240 (LINC00240), long non-coding RNA [NR_026775]	1.00584	4.79084e-05	0.00355199
A_33_P3262020	C8G	ref|Homo sapiens complement component 8, gamma polypeptide (C8G), mRNA [NM_000606]	1.08109	4.82413e-05	0.00356759
A_23_P164814	C19orf57	ref|Homo sapiens chromosome 19 open reading frame 57 (C19orf57), mRNA [NM_024323]	1.01426	4.83573e-05	0.00357163
A_23_P127446	DPF2	ref|Homo sapiens D4, zinc and double PHD fingers family 2 (DPF2), mRNA [NM_006268]	0.631474	4.94583e-05	0.0035998
A_33_P3218138	POLR2A	ref|Homo sapiens polymerase (RNA) II (DNA directed) polypeptide A, 220kDa (POLR2A), mRNA [NM_000937]	1.15286	4.94809e-05	0.0035998
A_24_P48898	APOL2	ref|Homo sapiens apolipoprotein L, 2 (APOL2), transcript variant beta, mRNA [NM_145637]	1.09929	4.9896e-05	0.00360298
A_23_P165984	ZSWIM3	ref|Homo sapiens zinc finger, SWIM-type containing 3 (ZSWIM3), transcript variant 1, mRNA [NM_080752]	0.789996	5.01546e-05	0.00360822
A_23_P139260	SLC22A18	ref|Homo sapiens solute carrier family 22, member 18 (SLC22A18), transcript variant 2, mRNA [NM_183233]	0.704014	5.08354e-05	0.00364558
A_23_P8539	DAGLB	ref|Homo sapiens diacylglycerol lipase, beta (DAGLB), transcript variant 1, mRNA [NM_139179]	0.606841	5.08649e-05	0.00364558
A_33_P3347320	ADIRF-AS1	gb|Homo sapiens, clone IMAGE:3913679, mRNA. [BC017676]	0.645137	5.11949e-05	0.00364558
A_19_P00318085	HCG18	ref|Homo sapiens HLA complex group 18 (non-protein coding) (HCG18), transcript variant 1, long non-coding RNA [NR_024052]	0.835843	5.13078e-05	0.00364558
A_23_P68059	PCGF1	ref|Homo sapiens polycomb group ring finger 1 (PCGF1), mRNA [NM_032673]	0.624969	5.23692e-05	0.00366957
A_33_P3277328	LOC730102	ref|Homo sapiens quinone oxidoreductase-like protein 2 pseudogene (LOC730102), non-coding RNA [NR_037167]	0.729456	5.24016e-05	0.00366957
A_23_P81811	TJAP1	ref|Homo sapiens tight junction associated protein 1 (peripheral) (TJAP1), transcript variant 4, mRNA [NM_080604]	0.66529	5.24411e-05	0.00366957
A_33_P3279109	ZNF75A	ens|zinc finger protein 75a [Source:HGNC Symbol;Acc:HGNC:13146] [ENST00000612186]	0.741648	5.24576e-05	0.00366957
A_33_P3299319	RPL28	ref|Homo sapiens ribosomal protein L28 (RPL28), transcript variant 5, mRNA [NM_001136137]	1.84048	5.2526e-05	0.00366995
A_33_P3339820	LEPR	ref|Homo sapiens leptin receptor (LEPR), transcript variant 2, mRNA [NM_001003680]	0.682003	5.3502e-05	0.00369819
A_23_P21134	DDIT3	ref|Homo sapiens DNA-damage-inducible transcript 3 (DDIT3), transcript variant 5, mRNA [NM_004083]	1.63487	5.42019e-05	0.00372445
A_24_P387321	ZNF44	ref|Homo sapiens zinc finger protein 44 (ZNF44), transcript variant 2, mRNA [NM_016264]	0.593738	5.46708e-05	0.00374341
A_33_P3424297	SELT	ref|Homo sapiens selenoprotein T (SELT), mRNA [NM_016275]	0.58316	5.52202e-05	0.00376587
A_33_P3295640	APBA3	ref|Homo sapiens amyloid beta (A4) precursor protein-binding, family A, member 3 (APBA3), mRNA [NM_004886]	0.613747	5.52578e-05	0.00376587
A_23_P152028	TRIP4	ref|Homo sapiens thyroid hormone receptor interactor 4 (TRIP4), mRNA [NM_016213]	0.595532	5.62946e-05	0.00380848
A_23_P16817	CLK1	ref|Homo sapiens CDC-like kinase 1 (CLK1), transcript variant 1, mRNA [NM_004071]	0.594464	5.69711e-05	0.00382884
A_33_P3261869	NPM2	ref|Homo sapiens nucleophosmin/nucleoplasmin 2 (NPM2), transcript variant 2, mRNA [NM_001286680]	0.796693	5.7086e-05	0.00382996
A_21_P0014715	BC013229	gb|Homo sapiens, clone IMAGE:3460553, mRNA. [BC013229]	0.761035	5.84894e-05	0.00384444
A_24_P263672	BMS1	ref|Homo sapiens BMS1 ribosome biogenesis factor (BMS1), mRNA [NM_014753]	0.797438	5.92476e-05	0.00386145
A_22_P00008189	lnc-INSIG1-2	linc|LNCipedia lincRNA (lnc-INSIG1-2), lincRNA [lnc-INSIG1-2:1]	0.863802	5.95797e-05	0.00387596
A_24_P104119	RHOF	ref|Homo sapiens ras homolog family member F (in filopodia) (RHOF), mRNA [NM_019034]	0.647842	6.02516e-05	0.00388265
A_23_P154526	GRB14	ref|Homo sapiens growth factor receptor-bound protein 14 (GRB14), transcript variant 1, mRNA [NM_004490]	0.836167	6.04606e-05	0.00388265
A_32_P171181	NBPF10	ref|Homo sapiens neuroblastoma breakpoint family, member 10 (NBPF10), transcript variant 2, mRNA [NM_001039703]	0.628235	6.19377e-05	0.00393112
A_23_P255317	RNF14	ref|Homo sapiens ring finger protein 14 (RNF14), transcript variant 1, mRNA [NM_004290]	0.634177	6.22238e-05	0.00393567
A_24_P169773	CTAGE4	ref|Homo sapiens CTAGE family, member 4 (CTAGE4), mRNA [NM_198495]	0.736607	6.28291e-05	0.00393619
A_23_P329962	SUN3	ref|Homo sapiens Sad1 and UNC84 domain containing 3 (SUN3), transcript variant 1, mRNA [NM_001030019]	1.64624	6.37429e-05	0.0039681
A_32_P55840	LINC01556	ref|Homo sapiens long intergenic non-protein coding RNA 1556 (LINC01556), long non-coding RNA [NR_103538]	0.651375	6.49051e-05	0.00400425
A_24_P129232	SERINC1	ref|Homo sapiens serine incorporator 1 (SERINC1), mRNA [NM_020755]	0.585028	6.52644e-05	0.00400681
A_24_P274270	STAT1	ref|Homo sapiens signal transducer and activator of transcription 1, 91kDa (STAT1), transcript variant beta, mRNA [NM_139266]	0.930029	6.54469e-05	0.00401378
A_33_P3311439	GCH1	ref|Homo sapiens GTP cyclohydrolase 1 (GCH1), transcript variant 4, mRNA [NM_001024071]	1.65586	6.63176e-05	0.00405011
A_23_P34396	RSRP1	ref|Homo sapiens arginine/serine-rich protein 1 (RSRP1), mRNA [NM_020317]	0.64575	6.65671e-05	0.00406108
A_33_P3232458	CLIP4	ref|Homo sapiens CAP-GLY domain containing linker protein family, member 4 (CLIP4), transcript variant 1, mRNA [NM_024692]	0.693704	6.70387e-05	0.00408557
A_23_P61466	CD163L1	ref|Homo sapiens CD163 molecule-like 1 (CD163L1), transcript variant 2, mRNA [NM_174941]	0.668497	6.80722e-05	0.00410049
A_33_P3316800	AHR	ref|Homo sapiens aryl hydrocarbon receptor (AHR), mRNA [NM_001621]	1.02154	6.87781e-05	0.00412811
A_23_P101351	ZNF426	ref|Homo sapiens zinc finger protein 426 (ZNF426), transcript variant 1, mRNA [NM_024106]	0.652207	6.88006e-05	0.00412811
A_23_P429998	FOSB	ref|Homo sapiens FBJ murine osteosarcoma viral oncogene homolog B (FOSB), transcript variant 1, mRNA [NM_006732]	0.755729	6.89984e-05	0.00412995
A_24_P169688	MICB	ref|Homo sapiens MHC class I polypeptide-related sequence B (MICB), transcript variant 1, mRNA [NM_005931]	0.582673	6.91453e-05	0.00412995
A_33_P3368453	MICA	ref|Homo sapiens MHC class I polypeptide-related sequence A (MICA), transcript variant 1*001, mRNA [NM_000247]	0.693734	7.00659e-05	0.00415265
A_23_P130482	ZNF211	ref|Homo sapiens zinc finger protein 211 (ZNF211), transcript variant 2, mRNA [NM_198855]	0.801148	7.05942e-05	0.00417122
A_22_P00018594	ENST00000473756	ens|long intergenic non-protein coding RNA 973 [Source:HGNC Symbol;Acc:HGNC:48868] [ENST00000473756]	0.85489	7.26546e-05	0.00424151
A_24_P161018	PARP14	ref|Homo sapiens poly (ADP-ribose) polymerase family, member 14 (PARP14), mRNA [NM_017554]	0.875173	7.35873e-05	0.00427858
A_22_P00015661	LOC101930316	ref|PREDICTED: Homo sapiens uncharacterized LOC101930316 (LOC101930316), ncRNA [XR_247649]	0.725775	7.40956e-05	0.00430221
A_23_P12572	CASP7	ref|Homo sapiens caspase 7, apoptosis-related cysteine peptidase (CASP7), transcript variant d, mRNA [NM_033338]	0.783716	7.4231e-05	0.00430311
A_23_P170290	TMEM57	ref|Homo sapiens transmembrane protein 57 (TMEM57), transcript variant 1, mRNA [NM_018202]	0.792024	7.45491e-05	0.00430867
A_21_P0008333	lnc-ABHD12B-4	linc|LNCipedia lincRNA (lnc-ABHD12B-4), lincRNA [lnc-ABHD12B-4:1]	0.756043	7.52501e-05	0.00433392
A_23_P135381	SP5	ref|Homo sapiens Sp5 transcription factor (SP5), mRNA [NM_001003845]	0.582649	7.55638e-05	0.00433531
A_23_P163113	PRPF39	ref|Homo sapiens pre-mRNA processing factor 39 (PRPF39), mRNA [NM_017922]	0.742429	7.58548e-05	0.00433531
A_32_P226205	ZFHX2	ref|Homo sapiens zinc finger homeobox 2 (ZFHX2), mRNA [NM_033400]	0.968058	7.59551e-05	0.00433531
A_23_P431939	MR1	ref|Homo sapiens major histocompatibility complex, class I-related (MR1), transcript variant 1, mRNA [NM_001531]	1.12893	7.59952e-05	0.00433531
A_33_P3406066	ZNF776	ref|Homo sapiens zinc finger protein 776 (ZNF776), mRNA [NM_173632]	0.594222	7.60643e-05	0.00433531
A_23_P62642	CFAP45	ref|Homo sapiens cilia and flagella associated protein 45 (CFAP45), mRNA [NM_012337]	0.662426	7.61273e-05	0.00433531
A_33_P3302255	ITM2B	ref|Homo sapiens integral membrane protein 2B (ITM2B), mRNA [NM_021999]	0.749156	7.63873e-05	0.00433937
A_32_P176550	JMY	ref|Homo sapiens junction mediating and regulatory protein, p53 cofactor (JMY), mRNA [NM_152405]	0.988464	7.64065e-05	0.00433937
A_23_P135257	PRSS3	ref|Homo sapiens protease, serine, 3 (PRSS3), transcript variant 2, mRNA [NM_002771]	1.03542	7.70747e-05	0.00436495
A_24_P332623	CTAGE11P	ref|Homo sapiens CTAGE family, member 11, pseudogene (CTAGE11P), non-coding RNA [NR_027466]	0.648852	7.86536e-05	0.00441438
A_23_P90172	PPP1R15A	ref|Homo sapiens protein phosphatase 1, regulatory subunit 15A (PPP1R15A), mRNA [NM_014330]	1.07114	7.97678e-05	0.0044683
A_24_P213206	ENST00000407656	ens|zinc finger protein 259 pseudogene 1 [Source:HGNC Symbol;Acc:HGNC:13052] [ENST00000407656]	0.611932	8.05116e-05	0.00448407
A_23_P160200	ZFP69B	ref|Homo sapiens ZFP69 zinc finger protein B (ZFP69B), mRNA [NM_023070]	0.698536	8.11445e-05	0.00451069
A_33_P3356210	NCR3LG1	ref|Homo sapiens natural killer cell cytotoxicity receptor 3 ligand 1 (NCR3LG1), mRNA [NM_001202439]	0.995536	8.34441e-05	0.00459669
A_24_P284523	MAP3K10	ref|Homo sapiens mitogen-activated protein kinase kinase kinase 10 (MAP3K10), mRNA [NM_002446]	0.642694	8.34814e-05	0.00459669
A_33_P3626301	DPY19L2P1	ref|Homo sapiens DPY19L2 pseudogene 1 (DPY19L2P1), non-coding RNA [NR_002833]	0.663612	8.37716e-05	0.00460396
A_33_P3251283	CTAGE4	ref|Homo sapiens CTAGE family, member 4 (CTAGE4), mRNA [NM_198495]	0.630223	8.51153e-05	0.00464273
A_23_P95594	NAT1	ref|Homo sapiens N-acetyltransferase 1 (arylamine N-acetyltransferase) (NAT1), transcript variant 5, mRNA [NM_000662]	0.731059	8.58263e-05	0.00466403
A_24_P137522	USP53	ref|Homo sapiens ubiquitin specific peptidase 53 (USP53), mRNA [NM_019050]	1.0078	8.60543e-05	0.00467108
A_23_P134426	GPNMB	ref|Homo sapiens glycoprotein (transmembrane) nmb (GPNMB), transcript variant 1, mRNA [NM_001005340]	0.802707	8.86607e-05	0.00474576
A_23_P96542	VMA21	ref|Homo sapiens VMA21 vacuolar H+-ATPase homolog (S. cerevisiae) (VMA21), mRNA [NM_001017980]	0.961433	8.87165e-05	0.00474576
A_33_P3399248	UFM1	ref|Homo sapiens ubiquitin-fold modifier 1 (UFM1), transcript variant 5, mRNA [NM_001286706]	0.672745	8.938e-05	0.00477248
A_23_P102242	42801	ref|Homo sapiens membrane-associated ring finger (C3HC4) 7, E3 ubiquitin protein ligase (MARCH7), transcript variant 2, mRNA [NM_022826]	0.892724	8.97172e-05	0.00478171
A_19_P00326514	ENST00000602736	Unknown	0.60082	8.98538e-05	0.00478461
A_23_P147025	RAB33A	ref|Homo sapiens RAB33A, member RAS oncogene family (RAB33A), mRNA [NM_004794]	0.887198	9.14413e-05	0.00482285
A_23_P362637	UBR2	ref|Homo sapiens ubiquitin protein ligase E3 component n-recognin 2 (UBR2), transcript variant 1, mRNA [NM_015255]	0.706953	9.21576e-05	0.00483649
A_23_P203888	MMP19	ref|Homo sapiens matrix metallopeptidase 19 (MMP19), transcript variant 1, mRNA [NM_002429]	0.699171	9.30546e-05	0.00485728
A_23_P152620	TNFSF13	ref|Homo sapiens tumor necrosis factor (ligand) superfamily, member 13 (TNFSF13), transcript variant gamma, mRNA [NM_172088]	0.90543	9.33483e-05	0.00485954
A_33_P3339531	CHADL	ref|Homo sapiens chondroadherin-like (CHADL), mRNA [NM_138481]	0.84154	9.37724e-05	0.00487457
A_33_P3228558	ARHGAP27	ref|Homo sapiens Rho GTPase activating protein 27 (ARHGAP27), transcript variant 4, mRNA [NM_001282290]	0.667014	9.39394e-05	0.00487457
A_23_P217054	DCAF10	ref|Homo sapiens DDB1 and CUL4 associated factor 10 (DCAF10), transcript variant 1, mRNA [NM_024345]	0.773619	9.39539e-05	0.00487457
A_21_P0011036	LOC374443	ref|Homo sapiens C-type lectin domain family 2, member D pseudogene (LOC374443), transcript variant 1, non-coding RNA [NR_046444]	0.612805	9.42411e-05	0.00488417
A_23_P92025	CIDEC	ref|Homo sapiens cell death-inducing DFFA-like effector c (CIDEC), transcript variant 3, mRNA [NM_022094]	0.69498	9.51764e-05	0.00491078
A_22_P00004907	LINC00460	ref|Homo sapiens long intergenic non-protein coding RNA 460 (LINC00460), long non-coding RNA [NR_034119]	0.752838	9.52889e-05	0.00491223
A_33_P6476600	LOC101929128	ref|Homo sapiens uncharacterized LOC101929128 (LOC101929128), long non-coding RNA [NR_125431]	1.16652	9.6119e-05	0.00492883
A_23_P30913	HLA-DPA1	ref|Homo sapiens major histocompatibility complex, class II, DP alpha 1 (HLA-DPA1), transcript variant 1, mRNA [NM_033554]	0.967388	9.68692e-05	0.00495856
A_23_P27215	UBB	ref|Homo sapiens ubiquitin B (UBB), transcript variant 1, mRNA [NM_018955]	0.605994	9.74498e-05	0.00497149
A_23_P65208	ZMYM5	ref|Homo sapiens zinc finger, MYM-type 5 (ZMYM5), transcript variant 1, mRNA [NM_001039650]	0.648811	0.0001009	0.00504889
A_23_P20122	ZC3HAV1	ref|Homo sapiens zinc finger CCCH-type, antiviral 1 (ZC3HAV1), transcript variant 2, mRNA [NM_024625]	1.30186	0.000100903	0.00504889
A_23_P155979	EGF	ref|Homo sapiens epidermal growth factor (EGF), transcript variant 1, mRNA [NM_001963]	0.601241	0.000101026	0.00504889
A_33_P3418942	NUDT21	ref|Homo sapiens nudix (nucleoside diphosphate linked moiety X)-type motif 21 (NUDT21), mRNA [NM_007006]	0.656047	0.000101186	0.00504889
A_23_P401106	PDE2A	ref|Homo sapiens phosphodiesterase 2A, cGMP-stimulated (PDE2A), transcript variant 1, mRNA [NM_002599]	1.35018	0.000101486	0.00504889
A_33_P3343545	NFKBIB	ref|Homo sapiens nuclear factor of kappa light polypeptide gene enhancer in B-cells inhibitor, beta (NFKBIB), transcript variant 1, mRNA [NM_002503]	1.06539	0.000101847	0.0050535
A_24_P183864	IMPA1	ref|Homo sapiens inositol(myo)-1(or 4)-monophosphatase 1 (IMPA1), transcript variant 1, mRNA [NM_005536]	0.81931	0.000101977	0.0050552
A_23_P59547	NT5C3A	ref|Homo sapiens 5'-nucleotidase, cytosolic IIIA (NT5C3A), transcript variant 2, mRNA [NM_001002009]	0.641007	0.000103713	0.00510384
A_23_P55376	KANSL1	ref|Homo sapiens KAT8 regulatory NSL complex subunit 1 (KANSL1), transcript variant 2, mRNA [NM_015443]	0.622732	0.000103741	0.00510384
A_33_P3290573	FAM46A	ref|Homo sapiens family with sequence similarity 46, member A (FAM46A), mRNA [NM_017633]	0.902891	0.000105095	0.00512187
A_22_P00000102	SNHG6	ref|Homo sapiens small nucleolar RNA host gene 6 (non-protein coding) (SNHG6), long non-coding RNA [NR_002599]	0.831925	0.00010528	0.00512187
A_32_P68148	ZNF738	ref|Homo sapiens zinc finger protein 738 (ZNF738), non-coding RNA [NR_027130]	0.58982	0.000105327	0.00512187
A_32_P203430	ZNF30	ref|Homo sapiens zinc finger protein 30 (ZNF30), transcript variant 3, mRNA [NM_194325]	0.690846	0.000106542	0.00516647
A_24_P307014	BRD2	ref|Homo sapiens bromodomain containing 2 (BRD2), transcript variant 1, mRNA [NM_005104]	1.01714	0.000106878	0.00516647
A_33_P3398927	MBD1	ref|Homo sapiens methyl-CpG binding domain protein 1 (MBD1), transcript variant 13, mRNA [NM_001204151]	0.680815	0.000107103	0.00517302
A_23_P413634	ZNF329	ref|Homo sapiens zinc finger protein 329 (ZNF329), mRNA [NM_024620]	0.737203	0.000108277	0.00518333
A_21_P0013057	XLOC_l2_012847	linc|BROAD Institute lincRNA (XLOC_l2_012847), lincRNA [TCONS_l2_00024571]	0.834959	0.000108296	0.00518333
A_33_P3308332	PLEKHB1	ref|Homo sapiens pleckstrin homology domain containing, family B (evectins) member 1 (PLEKHB1), transcript variant 1, mRNA [NM_021200]	0.60953	0.00011055	0.00525663
A_33_P3296303	CHMP5	ref|Homo sapiens charged multivesicular body protein 5 (CHMP5), transcript variant 1, mRNA [NM_016410]	0.681205	0.000112	0.00529102
A_33_P3222937	TMEM214	ref|Homo sapiens transmembrane protein 214 (TMEM214), transcript variant 1, mRNA [NM_017727]	0.606587	0.0001126	0.00529526
A_21_P0000756	LINC01012	ref|Homo sapiens long intergenic non-protein coding RNA 1012 (LINC01012), transcript variant 2, long non-coding RNA [NR_038293]	0.601534	0.000114195	0.00533331
A_23_P160559	ECM1	ref|Homo sapiens extracellular matrix protein 1 (ECM1), transcript variant 1, mRNA [NM_004425]	0.607413	0.000114913	0.00534618
A_23_P202860	CYP2R1	ref|Homo sapiens cytochrome P450, family 2, subfamily R, polypeptide 1 (CYP2R1), mRNA [NM_024514]	0.638195	0.000115198	0.00535087
A_23_P101811	ZNF14	ref|Homo sapiens zinc finger protein 14 (ZNF14), mRNA [NM_021030]	0.627169	0.000115746	0.00535642
A_21_P0010657	ENST00000441085	Unknown	0.867626	0.000115954	0.0053603
A_23_P95851	TUBAL3	ref|Homo sapiens tubulin, alpha-like 3 (TUBAL3), transcript variant 1, mRNA [NM_024803]	1.10671	0.000116524	0.0053824
A_23_P170453	CST5	ref|Homo sapiens cystatin D (CST5), mRNA [NM_001900]	0.711131	0.000117106	0.00539217
A_23_P8664	DMTF1	ref|Homo sapiens cyclin D binding myb-like transcription factor 1 (DMTF1), transcript variant 1, mRNA [NM_021145]	0.727525	0.000117367	0.00539989
A_23_P202156	NFKB2	ref|Homo sapiens nuclear factor of kappa light polypeptide gene enhancer in B-cells 2 (p49/p100) (NFKB2), transcript variant 3, mRNA [NM_001288724]	0.68761	0.000117699	0.00540662
A_21_P0000563	SNORA80B	ref|Homo sapiens small nucleolar RNA, H/ACA box 80B (SNORA80B), small nucleolar RNA [NR_028374]	0.852363	0.000118173	0.00541494
A_23_P31335	ZNF12	ref|Homo sapiens zinc finger protein 12 (ZNF12), transcript variant 1, mRNA [NM_016265]	0.587649	0.000118933	0.00543213
A_23_P162945	SRP54	ref|Homo sapiens signal recognition particle 54kDa (SRP54), transcript variant 1, mRNA [NM_003136]	0.727351	0.000119294	0.00543213
A_23_P94501	ANXA1	ref|Homo sapiens annexin A1 (ANXA1), mRNA [NM_000700]	0.603215	0.000120403	0.00544912
A_23_P32861	NMD3	ref|Homo sapiens NMD3 ribosome export adaptor (NMD3), mRNA [NM_015938]	1.0429	0.000121291	0.00546807
A_22_P00022364	LOC100507054	ref|PREDICTED: Homo sapiens uncharacterized LOC100507054 (LOC100507054), ncRNA [XR_108535]	0.695651	0.000121687	0.0054774
A_23_P205875	SCAND2P	ref|Homo sapiens SCAN domain containing 2 pseudogene (SCAND2P), transcript variant 1, non-coding RNA [NR_004859]	0.734821	0.000122052	0.00548248
A_33_P3384562	PDLIM7	ref|Homo sapiens PDZ and LIM domain 7 (enigma) (PDLIM7), transcript variant 4, mRNA [NM_213636]	1.09581	0.000122082	0.00548248
A_23_P27894	SAFB2	ref|Homo sapiens scaffold attachment factor B2 (SAFB2), mRNA [NM_014649]	0.724795	0.000122607	0.00549757
A_21_P0008575	lnc-ALDH1A3-1	gb|Homo sapiens cDNA FLJ31972 fis, clone NT2RP7008142. [AK056534]	0.832302	0.000122977	0.00550145
A_23_P344037	CHFR	ref|Homo sapiens checkpoint with forkhead and ring finger domains, E3 ubiquitin protein ligase (CHFR), transcript variant 4, mRNA [NM_018223]	0.599165	0.000123319	0.00550828
A_23_P18684	CLGN	ref|Homo sapiens calmegin (CLGN), transcript variant 1, mRNA [NM_004362]	1.3177	0.00012432	0.00552387
A_33_P3384045	lnc-NAT2-1	gb|Homo sapiens nervous system abundant protein 11 (NSAP11) mRNA, complete cds. [AY176665]	0.771191	0.000124375	0.00552387
A_23_P88522	NMB	ref|Homo sapiens neuromedin B (NMB), transcript variant 1, mRNA [NM_021077]	0.683391	0.000124794	0.00553559
A_24_P298013	GTPBP2	ref|Homo sapiens GTP binding protein 2 (GTPBP2), transcript variant 1, mRNA [NM_019096]	0.666442	0.000125059	0.00553559
A_23_P71379	PSCA	ref|Homo sapiens prostate stem cell antigen (PSCA), transcript variant 1, mRNA [NM_005672]	0.944583	0.000125128	0.00553559
A_33_P3338956	ARL8B	ref|Homo sapiens ADP-ribosylation factor-like 8B (ARL8B), mRNA [NM_018184]	0.830518	0.000126156	0.00554562
A_23_P370682	BATF2	ref|Homo sapiens basic leucine zipper transcription factor, ATF-like 2 (BATF2), transcript variant 1, mRNA [NM_138456]	1.53299	0.000126787	0.00555217
A_21_P0010438	lnc-TXN2-1	gb|PT1.3_03_G05.r tumor1 Homo sapiens cDNA 5', mRNA sequence [AI525606]	0.901586	0.000127259	0.00555217
A_23_P333029	ERICH5	ref|Homo sapiens glutamate-rich 5 (ERICH5), transcript variant 1, mRNA [NM_173549]	0.79526	0.000127848	0.00556954
A_24_P63522	HMGCS1	ref|Homo sapiens 3-hydroxy-3-methylglutaryl-CoA synthase 1 (soluble) (HMGCS1), transcript variant 2, mRNA [NM_002130]	0.777794	0.000127967	0.00557054
A_23_P153745	IFI30	ref|Homo sapiens interferon, gamma-inducible protein 30 (IFI30), mRNA [NM_006332]	1.03796	0.000128661	0.00558404
A_23_P141802	SERPINB7	ref|Homo sapiens serpin peptidase inhibitor, clade B (ovalbumin), member 7 (SERPINB7), transcript variant 2, mRNA [NM_001040147]	0.665864	0.00012894	0.00559197
A_23_P201636	LAMC2	ref|Homo sapiens laminin, gamma 2 (LAMC2), transcript variant 1, mRNA [NM_005562]	0.737048	0.00012974	0.00562064
A_24_P4334	RNF38	ref|Homo sapiens ring finger protein 38 (RNF38), transcript variant 2, mRNA [NM_194328]	0.997919	0.000130364	0.00563277
A_23_P62115	TIMP1	ref|Homo sapiens TIMP metallopeptidase inhibitor 1 (TIMP1), mRNA [NM_003254]	1.14647	0.000131036	0.00565338
A_21_P0010573	ENST00000442684	Unknown	0.60182	0.00013137	0.00565824
A_21_P0000640	LINC00460	ref|Homo sapiens long intergenic non-protein coding RNA 460 (LINC00460), long non-coding RNA [NR_034119]	0.760395	0.000131694	0.00565824
A_33_P3253214	ENST00000607355	ens|histone cluster 2, H2aa4 [Source:HGNC Symbol;Acc:HGNC:29668] [ENST00000607355]	1.5719	0.000132322	0.00566179
A_24_P221198	MBLAC1	ref|Homo sapiens metallo-beta-lactamase domain containing 1 (MBLAC1), mRNA [NM_203397]	0.704884	0.000133735	0.00567424
A_33_P3211804	RUNX1	ref|Homo sapiens runt-related transcription factor 1 (RUNX1), transcript variant 2, mRNA [NM_001001890]	0.874839	0.000134686	0.00569683
A_23_P346048	HERC2P2	ref|Homo sapiens hect domain and RLD 2 pseudogene 2 (HERC2P2), non-coding RNA [NR_002824]	0.603376	0.000137081	0.00576374
A_22_P00005863	ERN1	ens|endoplasmic reticulum to nucleus signaling 1 [Source:HGNC Symbol;Acc:HGNC:3449] [ENST00000433197]	0.966682	0.000137303	0.00576374
A_19_P00319646	LINC00673	ref|Homo sapiens long intergenic non-protein coding RNA 673 (LINC00673), long non-coding RNA [NR_036488]	0.699382	0.000137448	0.00576374
A_23_P11744	WASH1	ref|Homo sapiens WAS protein family homolog 1 (WASH1), mRNA [NM_182905]	0.636839	0.000137456	0.00576374
A_33_P3211734	SIKE1	ref|Homo sapiens suppressor of IKBKE 1 (SIKE1), transcript variant 1, mRNA [NM_001102396]	0.863764	0.000141942	0.00584607
A_22_P00013430	BTG1	ref|Homo sapiens B-cell translocation gene 1, anti-proliferative (BTG1), mRNA [NM_001731]	0.724361	0.000142031	0.00584607
A_23_P48414	CCNA1	ref|Homo sapiens cyclin A1 (CCNA1), transcript variant 1, mRNA [NM_003914]	0.620059	0.000142641	0.00585956
A_23_P77731	CRYM	ref|Homo sapiens crystallin, mu (CRYM), mRNA [NM_001888]	0.935696	0.000143083	0.00587273
A_24_P251661	KCNMB3	ref|Homo sapiens potassium channel subfamily M regulatory beta subunit 3 (KCNMB3), transcript variant 1, mRNA [NM_171828]	0.657426	0.000143469	0.0058803
A_33_P3726064	SPATA3-AS1	ref|Homo sapiens SPATA3 antisense RNA 1 (head to head) (SPATA3-AS1), long non-coding RNA [NR_033879]	0.634118	0.000144134	0.00589098
A_33_P3279441	GOSR2	ref|Homo sapiens golgi SNAP receptor complex member 2 (GOSR2), transcript variant C, mRNA [NM_001012511]	1.08549	0.00014506	0.00591774
A_23_P166797	RTP4	ref|Homo sapiens receptor (chemosensory) transporter protein 4 (RTP4), mRNA [NM_022147]	0.863833	0.000145739	0.00592329
A_33_P3271594	TRIM54	ref|Homo sapiens tripartite motif containing 54 (TRIM54), transcript variant 1, mRNA [NM_032546]	1.27504	0.000147413	0.00595805
A_24_P329795	C10orf10	ref|Homo sapiens chromosome 10 open reading frame 10 (C10orf10), mRNA [NM_007021]	1.00788	0.000147538	0.00595895
A_24_P270460	IFI27	ref|Homo sapiens interferon, alpha-inducible protein 27 (IFI27), transcript variant 2, mRNA [NM_005532]	2.78639	0.000148031	0.00597057
A_19_P00315641	LINC00632	ref|Homo sapiens long intergenic non-protein coding RNA 632 (LINC00632), transcript variant 3, long non-coding RNA [NR_104228]	0.628373	0.000149633	0.00602268
A_23_P27840	SUPT5H	ref|Homo sapiens suppressor of Ty 5 homolog (S. cerevisiae) (SUPT5H), transcript variant 1, mRNA [NM_003169]	0.778617	0.000150957	0.00603425
A_22_P00014437	ENST00000548846	Unknown	0.904372	0.000151669	0.0060523
A_33_P3215906	NBPF9	ref|Homo sapiens neuroblastoma breakpoint family, member 9 (NBPF9), transcript variant 2, mRNA [NM_001037675]	0.590424	0.000152542	0.00607186
A_24_P29686	ZMIZ2	ref|Homo sapiens zinc finger, MIZ-type containing 2 (ZMIZ2), transcript variant 1, mRNA [NM_031449]	1.36635	0.000152898	0.00607843
A_22_P00015897	SNHG6	ref|Homo sapiens small nucleolar RNA host gene 6 (non-protein coding) (SNHG6), long non-coding RNA [NR_002599]	0.774128	0.000153579	0.00608586
A_33_P3283611	IFIT3	ref|Homo sapiens interferon-induced protein with tetratricopeptide repeats 3 (IFIT3), transcript variant 3, mRNA [NM_001289758]	1.37503	0.000153648	0.00608586
A_23_P211785	ZNF35	ref|Homo sapiens zinc finger protein 35 (ZNF35), mRNA [NM_003420]	0.632809	0.000154641	0.00608947
A_23_P139786	OASL	ref|Homo sapiens 2'-5'-oligoadenylate synthetase-like (OASL), transcript variant 1, mRNA [NM_003733]	1.94731	0.000154957	0.0060978
A_33_P3355014	TMEM229B	ref|Homo sapiens transmembrane protein 229B (TMEM229B), mRNA [NM_182526]	0.711623	0.00015558	0.00611819
A_23_P156209	ZNF622	ref|Homo sapiens zinc finger protein 622 (ZNF622), mRNA [NM_033414]	0.621436	0.000161223	0.00624799
A_33_P3346826	IL32	ref|Homo sapiens interleukin 32 (IL32), transcript variant 4, mRNA [NM_001012633]	1.47869	0.000161457	0.00624799
A_33_P3278684	A_33_P3278684	Unknown	1.26273	0.000161788	0.00625247
A_23_P15654	TRAF4	ref|Homo sapiens TNF receptor-associated factor 4 (TRAF4), mRNA [NM_004295]	0.61134	0.000161962	0.00625284
A_33_P3252394	GADD45G	ref|Homo sapiens growth arrest and DNA-damage-inducible, gamma (GADD45G), mRNA [NM_006705]	0.934846	0.000162264	0.00625769
A_21_P0004868	lnc-HIST1H2AI-2	linc|LNCipedia lincRNA (lnc-HIST1H2AI-2), lincRNA [lnc-HIST1H2AI-2:1]	1.0439	0.000162519	0.00625967
A_23_P121926	SEPP1	ref|Homo sapiens selenoprotein P, plasma, 1 (SEPP1), transcript variant 1, mRNA [NM_005410]	1.31466	0.000164938	0.00631222
A_33_P3314192	PACSIN2	ref|Homo sapiens protein kinase C and casein kinase substrate in neurons 2 (PACSIN2), transcript variant 1, mRNA [NM_001184970]	0.657975	0.000165274	0.00631222
A_23_P4294	ZNF232	ref|Homo sapiens zinc finger protein 232 (ZNF232), mRNA [NM_014519]	0.720911	0.000165792	0.00631496
A_24_P95029	TAX1BP1	ref|Homo sapiens Tax1 (human T-cell leukemia virus type I) binding protein 1 (TAX1BP1), transcript variant 1, mRNA [NM_006024]	0.637369	0.00016831	0.00636505
A_24_P125839	C21orf91	ref|Homo sapiens chromosome 21 open reading frame 91 (C21orf91), transcript variant 2, mRNA [NM_017447]	0.765133	0.000168461	0.00636629
A_23_P15146	IL32	ref|Homo sapiens interleukin 32 (IL32), transcript variant 1, mRNA [NM_001012631]	1.21822	0.000168562	0.00636629
A_23_P70968	HOXA7	ref|Homo sapiens homeobox A7 (HOXA7), mRNA [NM_006896]	0.676868	0.000169149	0.00637878
A_23_P205074	SLC46A3	ref|Homo sapiens solute carrier family 46, member 3 (SLC46A3), transcript variant 1, mRNA [NM_181785]	0.624392	0.000169851	0.00638187
A_24_P17870	HCP5	ref|Homo sapiens HLA complex P5 (non-protein coding) (HCP5), long non-coding RNA [NR_040662]	0.887983	0.000170947	0.00640649
A_21_P0000022	BRI3	ref|Homo sapiens brain protein I3 (BRI3), transcript variant 2, mRNA [NM_001159491]	1.09711	0.000172087	0.00642007
A_33_P3276693	PGF	ref|Homo sapiens placental growth factor (PGF), transcript variant 1, mRNA [NM_002632]	0.817403	0.00017263	0.00642405
A_23_P117037	LETMD1	ref|Homo sapiens LETM1 domain containing 1 (LETMD1), transcript variant 1, mRNA [NM_015416]	0.588269	0.000174835	0.00645657
A_23_P214821	EDN1	ref|Homo sapiens endothelin 1 (EDN1), transcript variant 1, mRNA [NM_001955]	1.27272	0.000176844	0.00649291
A_33_P3261408	TMIE	ref|Homo sapiens transmembrane inner ear (TMIE), mRNA [NM_147196]	0.664371	0.000179136	0.00656133
A_33_P3240078	A_33_P3240078	Unknown	1.10738	0.000182395	0.0066306
A_33_P3251289	VIMP	ref|Homo sapiens VCP-interacting membrane protein (VIMP), transcript variant 2, mRNA [NM_018445]	0.601415	0.000183075	0.006647
A_23_P208210	ZNF432	ref|Homo sapiens zinc finger protein 432 (ZNF432), mRNA [NM_014650]	0.994267	0.000183603	0.00665371
A_23_P32404	ISG20	ref|Homo sapiens interferon stimulated exonuclease gene 20kDa (ISG20), transcript variant 1, mRNA [NM_002201]	1.26427	0.000184073	0.00666244
A_33_P3279831	PNRC1	ref|Homo sapiens proline-rich nuclear receptor coactivator 1 (PNRC1), mRNA [NM_006813]	0.648869	0.000185564	0.00668177
A_33_P3402526	CSGALNACT2	ref|Homo sapiens chondroitin sulfate N-acetylgalactosaminyltransferase 2 (CSGALNACT2), mRNA [NM_018590]	0.909373	0.000186666	0.00669092
A_33_P6805542	lnc-SERPINC1-1	linc|LNCipedia lincRNA (lnc-SERPINC1-1), lincRNA [lnc-SERPINC1-1:9]	1.07416	0.000186814	0.00669092
A_23_P208009	SEC11C	ref|Homo sapiens SEC11 homolog C (S. cerevisiae) (SEC11C), mRNA [NM_033280]	0.809662	0.000189004	0.00674047
A_21_P0000236	SNORA64	ref|Homo sapiens small nucleolar RNA, H/ACA box 64 (SNORA64), small nucleolar RNA [NR_002326]	0.722964	0.000189213	0.00674047
A_21_P0005653	LOC101929128	ref|Homo sapiens uncharacterized LOC101929128 (LOC101929128), long non-coding RNA [NR_125431]	1.07744	0.000189722	0.00674047
A_24_P329065	BTN3A1	ref|Homo sapiens butyrophilin, subfamily 3, member A1 (BTN3A1), transcript variant 1, mRNA [NM_007048]	1.02362	0.000190431	0.00675398
A_24_P385611	SP100	ref|Homo sapiens SP100 nuclear antigen (SP100), transcript variant 2, mRNA [NM_003113]	0.727065	0.000192255	0.00679306
A_21_P0010535	XLOC_l2_000297	linc|BROAD Institute lincRNA (XLOC_l2_000297), lincRNA [TCONS_l2_00000385]	0.651567	0.00019235	0.00679306
A_33_P3273258	ZNF701	ref|Homo sapiens zinc finger protein 701 (ZNF701), transcript variant 1, mRNA [NM_001172655]	0.751174	0.000192544	0.0067958
A_24_P129341	AKR1B10	ref|Homo sapiens aldo-keto reductase family 1, member B10 (aldose reductase) (AKR1B10), mRNA [NM_020299]	1.52227	0.000196219	0.00688588
A_33_P3398448	PARP10	ref|Homo sapiens poly (ADP-ribose) polymerase family, member 10 (PARP10), mRNA [NM_032789]	1.29779	0.000197699	0.00691069
A_23_P255884	GSN	ref|Homo sapiens gelsolin (GSN), transcript variant 2, mRNA [NM_198252]	0.827845	0.000198618	0.00693448
A_23_P89621	CBX4	ref|Homo sapiens chromobox homolog 4 (CBX4), mRNA [NM_003655]	0.581509	0.000202331	0.00700899
A_23_P59005	TAP1	ref|Homo sapiens transporter 1, ATP-binding cassette, sub-family B (MDR/TAP) (TAP1), transcript variant 1, mRNA [NM_000593]	0.665867	0.000202541	0.00700899
A_23_P125278	CXCL11	ref|Homo sapiens chemokine (C-X-C motif) ligand 11 (CXCL11), transcript variant 1, mRNA [NM_005409]	0.624879	0.000204473	0.00705845
A_23_P92161	ARL14	ref|Homo sapiens ADP-ribosylation factor-like 14 (ARL14), mRNA [NM_025047]	1.65356	0.000206651	0.00711254
A_21_P0000161	USB1	ref|Homo sapiens U6 snRNA biogenesis 1 (USB1), transcript variant 3, mRNA [NM_001204911]	1.04765	0.000207525	0.00712998
A_23_P254573	DNAJC2	ref|Homo sapiens DnaJ (Hsp40) homolog, subfamily C, member 2 (DNAJC2), transcript variant 1, mRNA [NM_014377]	0.993551	0.000207943	0.00713835
A_33_P3315719	PLEKHH2	ref|Homo sapiens pleckstrin homology domain containing, family H (with MyTH4 domain) member 2 (PLEKHH2), mRNA [NM_172069]	0.953025	0.000210539	0.00720375
A_32_P460973	HLA-E	ref|Homo sapiens major histocompatibility complex, class I, E (HLA-E), mRNA [NM_005516]	0.892443	0.000214325	0.00728617
A_33_P3225522	OAS2	ref|Homo sapiens 2'-5'-oligoadenylate synthetase 2, 69/71kDa (OAS2), transcript variant 3, mRNA [NM_001032731]	1.35081	0.000214922	0.0072905
A_33_P3331831	ENST00000612156	ref|PREDICTED: Homo sapiens collagen alpha-1(II) chain-like (LOC101928841), transcript variant X2, mRNA [XM_005275740]	0.800151	0.000214953	0.0072905
A_22_P00021229	lnc-SHISA4-1	gb|Homo sapiens cDNA FLJ45279 fis, clone BRHIP3001338. [AK127212]	1.19887	0.000215733	0.00730844
A_23_P256244	OXR1	ens|oxidation resistance 1 [Source:HGNC Symbol;Acc:HGNC:15822] [ENST00000497705]	1.00768	0.000218092	0.00736186
A_33_P3292812	GPATCH2L	ref|Homo sapiens G patch domain containing 2-like (GPATCH2L), transcript variant 2, mRNA [NM_017972]	0.723179	0.000218196	0.00736186
A_22_P00015052	SNHG15	ref|Homo sapiens small nucleolar RNA host gene 15 (non-protein coding) (SNHG15), long non-coding RNA [NR_003697]	0.775649	0.000220966	0.00741664
A_33_P3380056	MSANTD3	ref|Homo sapiens Myb/SANT-like DNA-binding domain containing 3 (MSANTD3), transcript variant 4, mRNA [NM_001198807]	0.820424	0.000222957	0.00746193
A_23_P359430	NBPF14	ref|Homo sapiens neuroblastoma breakpoint family, member 14 (NBPF14), mRNA [NM_015383]	0.83051	0.000223541	0.00746564
A_22_P00015730	SZT2	ref|Homo sapiens seizure threshold 2 homolog (mouse) (SZT2), mRNA [NM_015284]	0.972608	0.000223581	0.00746564
A_23_P432598	CHMP4C	ref|Homo sapiens charged multivesicular body protein 4C (CHMP4C), mRNA [NM_152284]	0.667139	0.000225207	0.00750037
A_23_P121011	CSRNP1	ref|Homo sapiens cysteine-serine-rich nuclear protein 1 (CSRNP1), mRNA [NM_033027]	0.974128	0.000225756	0.00750664
A_24_P349547	ENST00000546724	Unknown	0.631762	0.000225969	0.00750664
A_22_P00022843	ST3GAL6-AS1	ref|Homo sapiens ST3GAL6 antisense RNA 1 (ST3GAL6-AS1), long non-coding RNA [NR_046683]	0.613897	0.000226632	0.00751821
A_22_P00009395	SSSCA1-AS1	ref|Homo sapiens SSSCA1 antisense RNA 1 (head to head) (SSSCA1-AS1), long non-coding RNA [NR_038923]	0.771374	0.000227956	0.00754251
A_23_P46725	EPC1	ref|Homo sapiens enhancer of polycomb homolog 1 (Drosophila) (EPC1), transcript variant 1, mRNA [NM_025209]	0.60007	0.000228175	0.00754545
A_33_P3398091	ZNF562	ref|Homo sapiens zinc finger protein 562 (ZNF562), transcript variant 1, mRNA [NM_001130031]	0.960656	0.000232372	0.00762769
A_23_P372946	TM4SF19	ref|Homo sapiens transmembrane 4 L six family member 19 (TM4SF19), transcript variant 1, mRNA [NM_138461]	1.33824	0.000232697	0.00762997
A_23_P3186	CCNK	ref|Homo sapiens cyclin K (CCNK), mRNA [NM_001099402]	0.614357	0.000233087	0.00763292
A_21_P0000335	SNORA51	ref|Homo sapiens small nucleolar RNA, H/ACA box 51 (SNORA51), small nucleolar RNA [NR_002981]	0.684854	0.00023318	0.00763292
A_23_P18887	MCCC2	ref|Homo sapiens methylcrotonoyl-CoA carboxylase 2 (beta) (MCCC2), mRNA [NM_022132]	0.65325	0.000234432	0.00766097
A_33_P3591761	FAM91A1	ref|Homo sapiens family with sequence similarity 91, member A1 (FAM91A1), mRNA [NM_144963]	1.35639	0.000236667	0.00772099
A_33_P3373560	SPTAN1	ref|Homo sapiens spectrin, alpha, non-erythrocytic 1 (SPTAN1), transcript variant 1, mRNA [NM_001130438]	0.624577	0.000238543	0.00774745
A_33_P3380992	AKR1B15	ref|Homo sapiens aldo-keto reductase family 1, member B15 (AKR1B15), mRNA [NM_001080538]	1.47721	0.000241357	0.0078149
A_23_P88351	ATL1	ref|Homo sapiens atlastin GTPase 1 (ATL1), transcript variant 2, mRNA [NM_181598]	0.696657	0.000243442	0.00784526
A_23_P93641	AKR1B10	ref|Homo sapiens aldo-keto reductase family 1, member B10 (aldose reductase) (AKR1B10), mRNA [NM_020299]	1.55252	0.000243779	0.0078518
A_22_P00008466	lnc-KBTBD6-1	gb|Homo sapiens cDNA FLJ11919 fis, clone HEMBB1000274. [AK021981]	0.699992	0.000245679	0.00787812
A_21_P0013646	ENST00000443754	ens|BMS1 pseudogene 10 [Source:HGNC Symbol;Acc:HGNC:49154] [ENST00000443754]	0.71857	0.000248548	0.00790911
A_21_P0011129	TPTE2P6	ref|Homo sapiens transmembrane phosphoinositide 3-phosphatase and tensin homolog 2 pseudogene 6 (TPTE2P6), non-coding RNA [NR_002815]	1.08508	0.000250121	0.00794179
A_24_P20200	PLEKHB2	ref|Homo sapiens pleckstrin homology domain containing, family B (evectins) member 2 (PLEKHB2), transcript variant 8, mRNA [NM_001267066]	1.35022	0.000251594	0.00797984
A_23_P122852	SMARCD3	ref|Homo sapiens SWI/SNF related, matrix associated, actin dependent regulator of chromatin, subfamily d, member 3 (SMARCD3), transcript variant 2, mRNA [NM_003078]	0.64605	0.000257268	0.0080762
A_33_P3327097	MTMR1	ens|myotubularin related protein 1 [Source:HGNC Symbol;Acc:HGNC:7449] [ENST00000370387]	0.931774	0.000258975	0.00810321
A_33_P3264846	SAMD9L	ens|sterile alpha motif domain containing 9-like [Source:HGNC Symbol;Acc:HGNC:1349] [ENST00000610760]	0.908384	0.000260548	0.00813093
A_23_P20732	GTF3C4	ref|Homo sapiens general transcription factor IIIC, polypeptide 4, 90kDa (GTF3C4), mRNA [NM_012204]	0.62153	0.00026253	0.00817086
A_33_P3331085	SEC24A	ref|Homo sapiens SEC24 family member A (SEC24A), transcript variant 1, mRNA [NM_021982]	1.15617	0.000263696	0.00819837
A_24_P381224	SYVN1	ref|Homo sapiens synovial apoptosis inhibitor 1, synoviolin (SYVN1), transcript variant 2, mRNA [NM_172230]	0.667009	0.000264831	0.00821611
A_33_P3359219	PPAPDC1B	ref|Homo sapiens phosphatidic acid phosphatase type 2 domain containing 1B (PPAPDC1B), transcript variant 3, mRNA [NM_001102560]	0.85488	0.000267311	0.00825367
A_23_P205519	ABHD4	ref|Homo sapiens abhydrolase domain containing 4 (ABHD4), mRNA [NM_022060]	0.753616	0.000267408	0.00825367
A_32_P220715	MAP1LC3B	ref|Homo sapiens microtubule-associated protein 1 light chain 3 beta (MAP1LC3B), mRNA [NM_022818]	0.679456	0.000269006	0.00827551
A_23_P256107	HPSE	ref|Homo sapiens heparanase (HPSE), transcript variant 1, mRNA [NM_006665]	1.10453	0.000271377	0.00831723
A_23_P86943	SRPR	ref|Homo sapiens signal recognition particle receptor (docking protein) (SRPR), transcript variant 1, mRNA [NM_003139]	0.627461	0.000272585	0.00833669
A_23_P151267	LIMA1	ref|Homo sapiens LIM domain and actin binding 1 (LIMA1), transcript variant 2, mRNA [NM_016357]	0.633199	0.000274162	0.00836294
A_24_P39211	ING1	ref|Homo sapiens inhibitor of growth family, member 1 (ING1), transcript variant 1, mRNA [NM_198219]	0.584704	0.000274444	0.00836634
A_23_P51487	GBP3	ref|Homo sapiens guanylate binding protein 3 (GBP3), mRNA [NM_018284]	0.759513	0.000275184	0.00837655
A_23_P145874	SAMD9L	ens|sterile alpha motif domain containing 9-like [Source:HGNC Symbol;Acc:HGNC:1349] [ENST00000411955]	1.44275	0.000276808	0.00840346
A_21_P0008352	lnc-EXD2-1	tc|Q21RF1_9BURK (Q21RF1) Biotin--acetyl-CoA-carboxylase ligase, partial (6%) [THC2728144]	0.699266	0.000277168	0.00840346
A_24_P102981	DNAJB2	ref|Homo sapiens DnaJ (Hsp40) homolog, subfamily B, member 2 (DNAJB2), transcript variant 2, mRNA [NM_006736]	0.707086	0.000277559	0.00840489
A_23_P12680	PSAP	ref|Homo sapiens prosaposin (PSAP), transcript variant 2, mRNA [NM_001042465]	0.601054	0.000278887	0.00843506
A_33_P3404126	PCGF3	ens|polycomb group ring finger 3 [Source:HGNC Symbol;Acc:HGNC:10066] [ENST00000430644]	0.778003	0.000279822	0.00843594
A_24_P33982	MILR1	ref|Homo sapiens mast cell immunoglobulin-like receptor 1 (MILR1), transcript variant S2, mRNA [NM_001291317]	0.866685	0.000283115	0.00849016
A_19_P00318600	LOC648987	ref|Homo sapiens uncharacterized LOC648987 (LOC648987), transcript variant 1, long non-coding RNA [NR_034085]	0.692999	0.000284035	0.00849517
A_23_P41114	CSTA	ref|Homo sapiens cystatin A (stefin A) (CSTA), mRNA [NM_005213]	1.2453	0.000284675	0.00850532
A_24_P157926	TNFAIP3	ref|Homo sapiens tumor necrosis factor, alpha-induced protein 3 (TNFAIP3), transcript variant 3, mRNA [NM_006290]	1.0796	0.000287447	0.00852687
A_24_P506977	SNHG15	ref|Homo sapiens small nucleolar RNA host gene 15 (non-protein coding) (SNHG15), long non-coding RNA [NR_003697]	0.736653	0.000288118	0.00853806
A_33_P3367392	FAM167B	ref|Homo sapiens family with sequence similarity 167, member B (FAM167B), mRNA [NM_032648]	0.662791	0.00029138	0.00858663
A_23_P70897	ZCWPW1	ref|Homo sapiens zinc finger, CW type with PWWP domain 1 (ZCWPW1), transcript variant 1, mRNA [NM_017984]	0.973132	0.00029506	0.00866425
A_19_P00319095	SNHG5	ref|Homo sapiens small nucleolar RNA host gene 5 (non-protein coding) (SNHG5), long non-coding RNA [NR_003038]	1.00718	0.000296513	0.00868513
A_24_P410408	KRT83	ref|Homo sapiens keratin 83, type II (KRT83), mRNA [NM_002282]	0.818593	0.000301615	0.00878153
A_33_P3346098	TAOK2	ref|Homo sapiens TAO kinase 2 (TAOK2), transcript variant 1, mRNA [NM_016151]	0.841022	0.000302294	0.00879692
A_23_P152782	IFI35	ref|Homo sapiens interferon-induced protein 35 (IFI35), mRNA [NM_005533]	1.14666	0.000302976	0.00880354
A_23_P84219	LIPH	ref|Homo sapiens lipase, member H (LIPH), mRNA [NM_139248]	0.956952	0.000304563	0.00883292
A_21_P0014078	lnc-MTX1-1	linc|LNCipedia lincRNA (lnc-MTX1-1), lincRNA [lnc-MTX1-1:4]	1.22159	0.000304766	0.00883292
A_33_P3418170	DDX58	ref|Homo sapiens DEAD (Asp-Glu-Ala-Asp) box polypeptide 58 (DDX58), mRNA [NM_014314]	0.702856	0.000305569	0.00884797
A_24_P296070	COG3	ref|Homo sapiens component of oligomeric golgi complex 3 (COG3), mRNA [NM_031431]	1.08955	0.000306336	0.00886578
A_23_P122216	LOX	ref|Homo sapiens lysyl oxidase (LOX), transcript variant 1, mRNA [NM_002317]	1.20471	0.000308738	0.00888668
A_24_P100368	DYNLT3	ref|Homo sapiens dynein, light chain, Tctex-type 3 (DYNLT3), mRNA [NM_006520]	0.777917	0.000309095	0.00889255
A_23_P74467	KIAA0907	ref|Homo sapiens KIAA0907 (KIAA0907), mRNA [NM_014949]	0.774852	0.000316678	0.00903211
A_21_P0000231	SNORD64	ref|Homo sapiens small nucleolar RNA, C/D box 64 (SNORD64), small nucleolar RNA [NR_001294]	0.963373	0.000324426	0.00916154
A_33_P3265222	KIAA1324	ref|Homo sapiens KIAA1324 (KIAA1324), transcript variant 1, mRNA [NM_020775]	0.985592	0.000325681	0.00918972
A_24_P21752	TBRG1	ref|Homo sapiens transforming growth factor beta regulator 1 (TBRG1), transcript variant 1, mRNA [NM_032811]	1.03079	0.000329547	0.00926569
A_24_P394533	NEU1	ref|Homo sapiens sialidase 1 (lysosomal sialidase) (NEU1), mRNA [NM_000434]	0.789702	0.000329938	0.0092722
A_23_P74928	MR1	ref|Homo sapiens major histocompatibility complex, class I-related (MR1), transcript variant 1, mRNA [NM_001531]	0.637363	0.000330418	0.0092812
A_23_P132718	SEMA3B	ref|Homo sapiens sema domain, immunoglobulin domain (Ig), short basic domain, secreted, (semaphorin) 3B (SEMA3B), transcript variant 1, mRNA [NM_004636]	1.51414	0.000333412	0.00931586
A_24_P484797	CIDECP	ref|Homo sapiens cell death-inducing DFFA-like effector c pseudogene (CIDECP), non-coding RNA [NR_002786]	0.82429	0.000335216	0.00934831
A_23_P171366	USP11	ref|Homo sapiens ubiquitin specific peptidase 11 (USP11), mRNA [NM_004651]	0.698962	0.000336099	0.00935599
A_23_P67453	TNNI3	ref|Homo sapiens troponin I type 3 (cardiac) (TNNI3), mRNA [NM_000363]	0.930788	0.000336942	0.0093695
A_24_P209113	NDFIP1	ref|Homo sapiens Nedd4 family interacting protein 1 (NDFIP1), mRNA [NM_030571]	0.775754	0.00034056	0.00943853
A_23_P204579	TDG	ref|Homo sapiens thymine-DNA glycosylase (TDG), mRNA [NM_003211]	0.626698	0.000341116	0.00944496
A_23_P215566	AHR	ref|Homo sapiens aryl hydrocarbon receptor (AHR), mRNA [NM_001621]	0.856619	0.000342816	0.00947647
A_23_P161458	OLAH	ref|Homo sapiens oleoyl-ACP hydrolase (OLAH), transcript variant 2, mRNA [NM_001039702]	1.32636	0.000343105	0.00947749
A_33_P3593774	PIK3R3	ref|Homo sapiens phosphoinositide-3-kinase, regulatory subunit 3 (gamma) (PIK3R3), transcript variant 5, mRNA [NM_001303429]	1.147	0.000346184	0.00953801
A_24_P42501	ACOT9	ref|Homo sapiens acyl-CoA thioesterase 9 (ACOT9), transcript variant 1, mRNA [NM_001037171]	1.14588	0.000346443	0.00953801
A_33_P3256793	KIAA1324	ref|Homo sapiens KIAA1324 (KIAA1324), transcript variant 1, mRNA [NM_020775]	1.03339	0.000347336	0.00954887
A_32_P182473	ZNF625	ref|Homo sapiens zinc finger protein 625 (ZNF625), transcript variant 1, mRNA [NM_145233]	0.652477	0.00034966	0.00957922
A_21_P0000478	SNORA11C	ref|Homo sapiens small nucleolar RNA, H/ACA box 11C (SNORA11C), small nucleolar RNA [NR_003710]	0.618973	0.000349822	0.00957922
A_24_P290354	ZFAND5	ref|Homo sapiens zinc finger, AN1-type domain 5 (ZFAND5), transcript variant c, mRNA [NM_006007]	1.06849	0.000352896	0.00964266
A_21_P0000177	C19orf83	ens|chromosome 19 open reading frame 83 [Source:HGNC Symbol;Acc:HGNC:48331] [ENST00000591087]	0.589518	0.000354515	0.00967062
A_23_P73982	NDC1	ref|Homo sapiens NDC1 transmembrane nucleoporin (NDC1), transcript variant 1, mRNA [NM_018087]	0.673808	0.00035531	0.00968138
A_22_P00006335	lnc-FANCI-1	gb|Homo sapiens cDNA clone IMAGE:4838568. [BC031940]	0.596477	0.000355966	0.00968564
A_21_P0014583	LOC100507033	ref|PREDICTED: Homo sapiens uncharacterized LOC100507033 (LOC100507033), ncRNA [XR_110380]	1.03674	0.000358356	0.00973247
A_33_P3217213	PDLIM7	ref|Homo sapiens PDZ and LIM domain 7 (enigma) (PDLIM7), transcript variant 1, mRNA [NM_005451]	0.848035	0.000358834	0.0097409
A_21_P0009196	TMEM92-AS1	ref|Homo sapiens TMEM92 antisense RNA 1 (TMEM92-AS1), long non-coding RNA [NR_125805]	0.727685	0.000360835	0.00978154
A_23_P156687	CFB	ref|Homo sapiens complement factor B (CFB), mRNA [NM_001710]	1.02864	0.000361245	0.00978808
A_33_P3354374	C1QTNF1-AS1	ref|Homo sapiens C1QTNF1 antisense RNA 1 (C1QTNF1-AS1), transcript variant 1, long non-coding RNA [NR_040018]	0.77568	0.000362489	0.00980789
A_23_P45560	GPR143	ref|Homo sapiens G protein-coupled receptor 143 (GPR143), mRNA [NM_000273]	0.692831	0.00036805	0.00988961
A_19_P00322948	SNHG6	ref|Homo sapiens small nucleolar RNA host gene 6 (non-protein coding) (SNHG6), long non-coding RNA [NR_002599]	1.06621	0.000368439	0.00989549
A_33_P3410599	FAM46A	ref|Homo sapiens family with sequence similarity 46, member A (FAM46A), mRNA [NM_017633]	0.638939	0.00036877	0.00989981
A_24_P252078	BTN3A2	ref|Homo sapiens butyrophilin, subfamily 3, member A2 (BTN3A2), transcript variant 1, mRNA [NM_007047]	0.768933	0.000375047	0.0100267
A_23_P104054	SUCO	ref|Homo sapiens SUN domain containing ossification factor (SUCO), transcript variant 2, mRNA [NM_016227]	0.664758	0.000376005	0.0100431
A_23_P163402	CYP1A1	ref|Homo sapiens cytochrome P450, family 1, subfamily A, polypeptide 1 (CYP1A1), mRNA [NM_000499]	1.52328	0.000376935	0.0100616
A_33_P3415895	NRBF2	ref|Homo sapiens nuclear receptor binding factor 2 (NRBF2), transcript variant 1, mRNA [NM_030759]	0.646411	0.000377081	0.0100616
A_33_P3339376	WIPF1	gb|Homo sapiens WAS/WASL interacting protein family, member 1, mRNA (cDNA clone MGC:111041 IMAGE:5184105), complete cds. [BC110288]	1.4774	0.000377695	0.0100697
A_23_P45871	IFI44L	ref|Homo sapiens interferon-induced protein 44-like (IFI44L), mRNA [NM_006820]	1.93841	0.000382061	0.0101397
A_23_P119362	EMP3	ref|Homo sapiens epithelial membrane protein 3 (EMP3), mRNA [NM_001425]	0.828239	0.000384661	0.0101808
A_23_P153256	ZNF773	ens|zinc finger protein 773 [Source:HGNC Symbol;Acc:HGNC:30487] [ENST00000598770]	0.760386	0.000385671	0.0101885
A_33_P3254756	UBA6-AS1	ref|Homo sapiens UBA6 antisense RNA 1 (head to head) (UBA6-AS1), long non-coding RNA [NR_015439]	1.13845	0.000386807	0.0101947
A_23_P38723	SMCHD1	ref|Homo sapiens structural maintenance of chromosomes flexible hinge domain containing 1 (SMCHD1), mRNA [NM_015295]	0.734523	0.000386944	0.0101947
A_33_P3336686	CLIC3	ref|Homo sapiens chloride intracellular channel 3 (CLIC3), mRNA [NM_004669]	0.605685	0.000386983	0.0101947
A_23_P128166	RAB21	ref|Homo sapiens RAB21, member RAS oncogene family (RAB21), mRNA [NM_014999]	0.755091	0.000387154	0.0101947
A_33_P3297923	TPRN	ref|Homo sapiens taperin (TPRN), mRNA [NM_001128228]	0.795948	0.000387285	0.0101947
A_23_P141893	PPM1N	ref|Homo sapiens protein phosphatase, Mg2+/Mn2+ dependent, 1N (putative) (PPM1N), mRNA [NM_001080401]	0.857873	0.000389655	0.0102385
A_21_P0000493	SCARNA14	ref|Homo sapiens small Cajal body-specific RNA 14 (SCARNA14), guide RNA [NR_004388]	0.787619	0.000391864	0.0102641
A_19_P00319019	SNHG5	ref|Homo sapiens small nucleolar RNA host gene 5 (non-protein coding) (SNHG5), long non-coding RNA [NR_003038]	1.10771	0.0003933	0.0102832
A_23_P15123	UBFD1	ref|Homo sapiens ubiquitin family domain containing 1 (UBFD1), mRNA [NM_019116]	1.14351	0.000394169	0.0102875
A_32_P40375	LOC441528	tc|Q6PJD4_HUMAN (Q6PJD4) LOC389906 protein (Fragment), partial (10%) [THC2518594]	0.720676	0.000396738	0.010339
A_23_P308097	PPP2CB	ref|Homo sapiens protein phosphatase 2, catalytic subunit, beta isozyme (PPP2CB), mRNA [NM_001009552]	0.586873	0.000398023	0.0103555
A_32_P524904	C11orf86	ref|Homo sapiens chromosome 11 open reading frame 86 (C11orf86), mRNA [NM_001136485]	1.3826	0.00039883	0.0103673
A_23_P83917	KDM2A	ref|Homo sapiens lysine (K)-specific demethylase 2A (KDM2A), transcript variant 1, mRNA [NM_012308]	0.634392	0.000401169	0.0104141
A_23_P93269	ZNF165	ref|Homo sapiens zinc finger protein 165 (ZNF165), mRNA [NM_003447]	0.697827	0.00040378	0.0104632
A_23_P152181	POLR3E	ref|Homo sapiens polymerase (RNA) III (DNA directed) polypeptide E (80kD) (POLR3E), transcript variant 1, mRNA [NM_018119]	0.746954	0.000405311	0.0104889
A_23_P65357	SYNJ2BP	ref|Homo sapiens synaptojanin 2 binding protein (SYNJ2BP), mRNA [NM_018373]	0.663042	0.000406392	0.0105122
A_23_P33894	MAGED2	ref|Homo sapiens melanoma antigen family D, 2 (MAGED2), transcript variant 3, mRNA [NM_201222]	0.581762	0.000409444	0.0105588
A_19_P00316836	LINC01291	ref|Homo sapiens long intergenic non-protein coding RNA 1291 (LINC01291), long non-coding RNA [NR_125792]	0.681742	0.000412316	0.0105876
A_23_P27515	PLD3	ref|Homo sapiens phospholipase D family, member 3 (PLD3), transcript variant 2, mRNA [NM_012268]	0.633749	0.000412947	0.0105876
A_24_P306136	RIC1	ref|Homo sapiens RAB6A GEF complex partner 1 (RIC1), transcript variant 2, mRNA [NM_001135920]	0.886849	0.000413857	0.0106063
A_21_P0009331	TMEM92-AS1	ref|Homo sapiens TMEM92 antisense RNA 1 (TMEM92-AS1), long non-coding RNA [NR_125805]	0.766333	0.00041769	0.0106263
A_23_P55706	RELB	ref|Homo sapiens v-rel avian reticuloendotheliosis viral oncogene homolog B (RELB), mRNA [NM_006509]	0.853628	0.000417775	0.0106263
A_33_P3242234	F8A2	ref|Homo sapiens coagulation factor VIII-associated 2 (F8A2), mRNA [NM_001007523]	0.605028	0.000419351	0.010644
A_24_P134266	BSG	ref|Homo sapiens basigin (Ok blood group) (BSG), transcript variant 1, mRNA [NM_001728]	0.740155	0.000420749	0.0106611
A_23_P97795	ACBD5	ref|Homo sapiens acyl-CoA binding domain containing 5 (ACBD5), transcript variant 1, mRNA [NM_145698]	0.86289	0.000424164	0.0107138
A_32_P7823	MAPK1IP1L	ref|Homo sapiens mitogen-activated protein kinase 1 interacting protein 1-like (MAPK1IP1L), mRNA [NM_144578]	0.744863	0.00042524	0.0107326
A_23_P206612	USP31	ref|Homo sapiens ubiquitin specific peptidase 31 (USP31), mRNA [NM_020718]	1.44187	0.000427027	0.0107544
A_23_P23266	BLZF1	ens|basic leucine zipper nuclear factor 1 [Source:HGNC Symbol;Acc:HGNC:1065] [ENST00000367808]	0.603462	0.000429063	0.0107753
A_23_P114414	LONRF3	ref|Homo sapiens LON peptidase N-terminal domain and ring finger 3 (LONRF3), transcript variant 1, mRNA [NM_001031855]	0.746989	0.000433547	0.0108529
A_23_P371824	TUFT1	ref|Homo sapiens tuftelin 1 (TUFT1), transcript variant 1, mRNA [NM_020127]	0.801693	0.000435347	0.0108693
A_23_P145238	HIST1H2BK	ref|Homo sapiens histone cluster 1, H2bk (HIST1H2BK), mRNA [NM_080593]	1.16809	0.000435812	0.0108693
A_33_P3282840	RPS29	ref|Homo sapiens ribosomal protein S29 (RPS29), transcript variant 2, mRNA [NM_001030001]	0.877431	0.000438824	0.0109192
A_23_P27367	KDSR	ref|Homo sapiens 3-ketodihydrosphingosine reductase (KDSR), mRNA [NM_002035]	0.603357	0.00044132	0.0109532
A_23_P8108	HLA-DQB1	ref|Homo sapiens major histocompatibility complex, class II, DQ beta 1 (HLA-DQB1), transcript variant 3, mRNA [NM_001243962]	0.910183	0.00044277	0.0109752
A_23_P204801	SLC41A2	ref|Homo sapiens solute carrier family 41 (magnesium transporter), member 2 (SLC41A2), mRNA [NM_032148]	0.970904	0.000443582	0.0109906
A_22_P00014325	ENST00000425771	ens|growth arrest-specific 5 (non-protein coding) [Source:HGNC Symbol;Acc:HGNC:16355] [ENST00000425771]	1.07237	0.00044389	0.0109929
A_23_P71591	NOL8	ref|Homo sapiens nucleolar protein 8 (NOL8), transcript variant 1, mRNA [NM_017948]	0.609653	0.000444829	0.0109929
A_21_P0000147	PGM3	ref|Homo sapiens phosphoglucomutase 3 (PGM3), transcript variant 4, mRNA [NM_001199919]	1.05229	0.000447183	0.0110202
A_23_P157022	ZNF786	ref|Homo sapiens zinc finger protein 786 (ZNF786), mRNA [NM_152411]	0.583392	0.000447236	0.0110202
A_21_P0000086	GOLGA3	ref|Homo sapiens golgin A3 (GOLGA3), transcript variant 2, mRNA [NM_001172557]	1.03336	0.000448273	0.0110286
A_23_P132159	USP18	ref|Homo sapiens ubiquitin specific peptidase 18 (USP18), mRNA [NM_017414]	1.11654	0.000450875	0.0110472
A_21_P0012459	XLOC_l2_010338	linc|BROAD Institute lincRNA (XLOC_l2_010338), lincRNA [TCONS_l2_00019510]	0.902698	0.000452278	0.0110601
A_33_P3709317	SNORA28	ref|Homo sapiens small nucleolar RNA, H/ACA box 28 (SNORA28), small nucleolar RNA [NR_002964]	0.664935	0.000461764	0.0112026
A_23_P215484	CCL26	ref|Homo sapiens chemokine (C-C motif) ligand 26 (CCL26), mRNA [NM_006072]	1.89413	0.000468447	0.0112902
A_32_P110390	TMEM171	ref|Homo sapiens transmembrane protein 171 (TMEM171), transcript variant 1, mRNA [NM_173490]	0.726998	0.000469859	0.0113118
A_32_P54553	USP41	ens|ubiquitin specific peptidase 41 [Source:HGNC Symbol;Acc:HGNC:20070] [ENST00000454608]	0.798582	0.000470052	0.0113118
A_21_P0013228	INTS4	ens|integrator complex subunit 4 [Source:HGNC Symbol;Acc:HGNC:25048] [ENST00000525931]	0.625885	0.000470385	0.0113128
A_23_P325661	ZNF134	ref|Homo sapiens zinc finger protein 134 (ZNF134), mRNA [NM_003435]	0.720828	0.000470819	0.0113139
A_23_P25994	LGMN	ref|Homo sapiens legumain (LGMN), transcript variant 2, mRNA [NM_001008530]	0.775633	0.00047133	0.0113182
A_23_P152356	ZNF200	ref|Homo sapiens zinc finger protein 200 (ZNF200), transcript variant 1, mRNA [NM_003454]	0.919793	0.000473583	0.0113378
A_23_P257043	GEM	ref|Homo sapiens GTP binding protein overexpressed in skeletal muscle (GEM), transcript variant 1, mRNA [NM_005261]	0.920239	0.000474995	0.0113541
A_33_P3388651	ABLIM1	ref|Homo sapiens actin binding LIM protein 1 (ABLIM1), transcript variant 3, mRNA [NM_001003408]	0.677423	0.000476861	0.0113652
A_19_P00322906	C17orf51	ref|Homo sapiens chromosome 17 open reading frame 51 (C17orf51), mRNA [NM_001113434]	0.636863	0.000479289	0.0113888
A_23_P88303	HSPA2	ref|Homo sapiens heat shock 70kDa protein 2 (HSPA2), mRNA [NM_021979]	0.92454	0.000483437	0.0114376
A_22_P00018903	ENST00000555975	gb|602040254F1 NCI_CGAP_Brn67 Homo sapiens cDNA clone IMAGE:4178077 5', mRNA sequence [BF530192]	0.625146	0.000483958	0.0114401
A_19_P00316467	ENST00000473756	ens|long intergenic non-protein coding RNA 973 [Source:HGNC Symbol;Acc:HGNC:48868] [ENST00000473756]	0.894017	0.000486947	0.0114926
A_23_P117778	UBL7	ref|Homo sapiens ubiquitin-like 7 (UBL7), transcript variant 1, mRNA [NM_032907]	0.680962	0.000487199	0.0114939
A_23_P131348	THUMPD2	ref|Homo sapiens THUMP domain containing 2 (THUMPD2), transcript variant 1, mRNA [NM_025264]	0.753712	0.00048827	0.0115098
A_24_P48495	LYPD3	ref|Homo sapiens LY6/PLAUR domain containing 3 (LYPD3), mRNA [NM_014400]	0.754476	0.000492297	0.0115563
A_33_P3389634	CAPG	ref|Homo sapiens capping protein (actin filament), gelsolin-like (CAPG), transcript variant 1, mRNA [NM_001747]	0.916677	0.000493568	0.0115738
A_33_P3226202	FAM179B	ref|Homo sapiens family with sequence similarity 179, member B (FAM179B), mRNA [NM_015091]	0.6012	0.000494515	0.011582
A_23_P56559	DHRS9	ref|Homo sapiens dehydrogenase/reductase (SDR family) member 9 (DHRS9), transcript variant 3, mRNA [NM_001142270]	1.64021	0.000498939	0.0116202
A_33_P3238330	FAM151A	ref|Homo sapiens family with sequence similarity 151, member A (FAM151A), mRNA [NM_176782]	0.655744	0.000500476	0.0116361
A_33_P3281408	YPEL5	ref|Homo sapiens yippee-like 5 (Drosophila) (YPEL5), transcript variant 1, mRNA [NM_001127401]	0.696899	0.00050704	0.0117416
A_33_P3371718	SAT1	ref|Homo sapiens spermidine/spermine N1-acetyltransferase 1 (SAT1), transcript variant 1, mRNA [NM_002970]	1.37596	0.000511364	0.0118056
A_22_P00003498	LOC100506282	Unknown	0.612042	0.000511583	0.011806
A_33_P3228757	ZNF814	ref|Homo sapiens zinc finger protein 814 (ZNF814), mRNA [NM_001144989]	0.595728	0.000512824	0.0118205
A_33_P3306264	LYPD3	ref|Homo sapiens LY6/PLAUR domain containing 3 (LYPD3), mRNA [NM_014400]	0.758363	0.000515885	0.0118723
A_23_P358944	PML	ref|Homo sapiens promyelocytic leukemia (PML), transcript variant 5, mRNA [NM_033244]	0.592573	0.00051917	0.0119384
A_23_P214079	SPINK1	ref|Homo sapiens serine peptidase inhibitor, Kazal type 1 (SPINK1), mRNA [NM_003122]	1.60816	0.000521649	0.0119765
A_32_P116840	CTAGE5	ref|Homo sapiens CTAGE family, member 5 (CTAGE5), transcript variant 4, mRNA [NM_203356]	0.644139	0.000521954	0.0119788
A_21_P0010854	AKR1C8P	ref|Homo sapiens aldo-keto reductase family 1, member C8, pseudogene (AKR1C8P), non-coding RNA [NR_027916]	0.7969	0.000527783	0.0120461
A_19_P00321511	SNHG5	ref|Homo sapiens small nucleolar RNA host gene 5 (non-protein coding) (SNHG5), long non-coding RNA [NR_003038]	1.12681	0.000528973	0.0120638
A_23_P129577	TIGD7	ref|Homo sapiens tigger transposable element derived 7 (TIGD7), mRNA [NM_033208]	0.590803	0.000533207	0.0121098
A_23_P166159	PDRG1	ref|Homo sapiens p53 and DNA-damage regulated 1 (PDRG1), mRNA [NM_030815]	0.588577	0.000539299	0.0121768
A_19_P00322944	SNHG5	ref|Homo sapiens small nucleolar RNA host gene 5 (non-protein coding) (SNHG5), long non-coding RNA [NR_003038]	1.1398	0.000542668	0.0122167
A_33_P3326733	GOLGA2P6	ref|Homo sapiens golgin A2 pseudogene 6 (GOLGA2P6), non-coding RNA [NR_120609]	0.707559	0.000550551	0.0123193
A_23_P55688	ZNF416	ref|Homo sapiens zinc finger protein 416 (ZNF416), mRNA [NM_017879]	0.598558	0.000551719	0.0123373
A_23_P204550	SCYL2	ref|Homo sapiens SCY1-like 2 (S. cerevisiae) (SCYL2), mRNA [NM_017988]	0.793846	0.000554015	0.0123641
A_23_P144896	PDLIM7	ref|Homo sapiens PDZ and LIM domain 7 (enigma) (PDLIM7), transcript variant 1, mRNA [NM_005451]	0.80679	0.000554573	0.0123641
A_23_P137470	SIPA1L2	ref|Homo sapiens signal-induced proliferation-associated 1 like 2 (SIPA1L2), mRNA [NM_020808]	0.809215	0.000554676	0.0123641
A_23_P168882	TP53INP1	ref|Homo sapiens tumor protein p53 inducible nuclear protein 1 (TP53INP1), transcript variant 1, mRNA [NM_033285]	0.646463	0.000558972	0.0124059
A_32_P207428	ZNF845	ref|Homo sapiens zinc finger protein 845 (ZNF845), mRNA [NM_138374]	0.770207	0.000561387	0.0124328
A_23_P139143	STX3	ref|Homo sapiens syntaxin 3 (STX3), transcript variant 1, mRNA [NM_004177]	0.657712	0.000563856	0.0124685
A_19_P00316701	SNHG5	ref|Homo sapiens small nucleolar RNA host gene 5 (non-protein coding) (SNHG5), long non-coding RNA [NR_003038]	1.11628	0.000569179	0.0125385
A_23_P85693	GBP2	ref|Homo sapiens guanylate binding protein 2, interferon-inducible (GBP2), mRNA [NM_004120]	0.846139	0.000579788	0.012711
A_33_P3358745	SEPP1	ref|Homo sapiens selenoprotein P, plasma, 1 (SEPP1), transcript variant 3, mRNA [NM_001093726]	0.887619	0.000580351	0.0127173
A_23_P319808	UHRF1BP1L	ref|Homo sapiens UHRF1 binding protein 1-like (UHRF1BP1L), transcript variant 1, mRNA [NM_015054]	0.664231	0.000583926	0.0127536
A_24_P838448	CASC15	ref|Homo sapiens cancer susceptibility candidate 15 (non-protein coding) (CASC15), long non-coding RNA [NR_015410]	0.616517	0.000584421	0.0127536
A_23_P92672	OCLN	ref|Homo sapiens occludin (OCLN), transcript variant 1, mRNA [NM_002538]	1.04078	0.000586173	0.0127775
A_23_P171237	ACRC	ref|Homo sapiens acidic repeat containing (ACRC), mRNA [NM_052957]	1.53573	0.000593022	0.0128519
A_32_P34138	FAM25A	ref|Homo sapiens family with sequence similarity 25, member A (FAM25A), mRNA [NM_001146157]	1.16275	0.000594171	0.0128601
A_33_P3316928	PELI1	ref|Homo sapiens pellino E3 ubiquitin protein ligase 1 (PELI1), mRNA [NM_020651]	0.773316	0.000595436	0.0128717
A_22_P00001368	lnc-AP002478.1-2	gb|Homo sapiens, clone IMAGE:3883659, mRNA. [BC043357]	1.47382	0.000596026	0.0128717
A_23_P7099	AGA	ref|Homo sapiens aspartylglucosaminidase (AGA), transcript variant 1, mRNA [NM_000027]	0.678419	0.000597986	0.0128949
A_19_P00321743	LOC100130938	ref|PREDICTED: Homo sapiens uncharacterized LOC100130938 (LOC100130938), transcript variant X1, ncRNA [XR_110148]	0.712475	0.000602765	0.0129632
A_19_P00317178	SNHG5	ref|Homo sapiens small nucleolar RNA host gene 5 (non-protein coding) (SNHG5), long non-coding RNA [NR_003038]	0.94189	0.000602933	0.0129632
A_21_P0010689	XLOC_l2_000018	linc|BROAD Institute lincRNA (XLOC_l2_000018), lincRNA [TCONS_l2_00001954]	1.15311	0.000603584	0.0129676
A_24_P270728	NUPR1	ref|Homo sapiens nuclear protein, transcriptional regulator, 1 (NUPR1), transcript variant 1, mRNA [NM_001042483]	1.1716	0.000607452	0.0130302
A_21_P0010536	GBP3	ref|Homo sapiens guanylate binding protein 3 (GBP3), mRNA [NM_018284]	0.879733	0.000611335	0.0130858
A_23_P78458	ZNF350	ref|Homo sapiens zinc finger protein 350 (ZNF350), mRNA [NM_021632]	0.630058	0.000613317	0.013109
A_21_P0010750	LOC102725199	Unknown	0.648314	0.000617177	0.0131673
A_22_P00008943	KRT81	ref|Homo sapiens keratin 81, type II (KRT81), mRNA [NM_002281]	0.89587	0.000619182	0.0131813
A_23_P209032	ZNF302	ref|Homo sapiens zinc finger protein 302 (ZNF302), transcript variant 1, mRNA [NM_018443]	0.622932	0.000621236	0.0132025
A_23_P118427	MAP2K3	ref|Homo sapiens mitogen-activated protein kinase kinase 3 (MAP2K3), transcript variant B, mRNA [NM_145109]	0.619026	0.00062623	0.0132681
A_21_P0000329	SNORA80E	ref|Homo sapiens small nucleolar RNA, H/ACA box 80E (SNORA80E), small nucleolar RNA [NR_002974]	0.843352	0.000626233	0.0132681
A_23_P114903	HSPA6	ref|Homo sapiens heat shock 70kDa protein 6 (HSP70B') (HSPA6), mRNA [NM_002155]	0.679089	0.000626836	0.0132683
A_33_P3370404	PANX1	ref|Homo sapiens pannexin 1 (PANX1), mRNA [NM_015368]	0.835747	0.000627386	0.0132683
A_23_P50418	ZNF791	ref|Homo sapiens zinc finger protein 791 (ZNF791), mRNA [NM_153358]	0.872044	0.000628064	0.0132716
A_23_P92499	TLR2	ref|Homo sapiens toll-like receptor 2 (TLR2), mRNA [NM_003264]	1.0012	0.000632474	0.0133372
A_24_P159837	ZNF302	ref|Homo sapiens zinc finger protein 302 (ZNF302), transcript variant 15, mRNA [NM_018675]	0.792889	0.000638291	0.0134161
A_22_P00018309	ENST00000569291	gb|Homo sapiens full length insert cDNA clone ZD81C11. [AF086443]	0.68432	0.000643726	0.0135075
A_24_P311926	HLA-G	ref|Homo sapiens major histocompatibility complex, class I, G (HLA-G), mRNA [NM_002127]	0.678518	0.000648272	0.0135536
A_23_P88710	TMEM87A	ref|Homo sapiens transmembrane protein 87A (TMEM87A), transcript variant 1, mRNA [NM_015497]	0.630453	0.000649832	0.0135753
A_19_P00320275	LINC00632	ref|Homo sapiens long intergenic non-protein coding RNA 632 (LINC00632), transcript variant 3, long non-coding RNA [NR_104228]	0.810551	0.000650445	0.0135784
A_23_P109072	SALL4	ref|Homo sapiens spalt-like transcription factor 4 (SALL4), mRNA [NM_020436]	0.895889	0.000652472	0.0135999
A_21_P0014172	HIST1H4H	gb|Homo sapiens histone cluster 1, H4h, mRNA (cDNA clone IMAGE:4273904). [BC010926]	1.35604	0.000652763	0.0135999
A_23_P160618	SH2D2A	ref|Homo sapiens SH2 domain containing 2A (SH2D2A), transcript variant 2, mRNA [NM_003975]	0.754083	0.000653525	0.0136085
A_21_P0000451	SNORD116-27	ref|Homo sapiens small nucleolar RNA, C/D box 116-27 (SNORD116-27), small nucleolar RNA [NR_003341]	0.708658	0.000656541	0.0136372
A_23_P24004	IFIT2	ref|Homo sapiens interferon-induced protein with tetratricopeptide repeats 2 (IFIT2), mRNA [NM_001547]	1.55781	0.000657082	0.0136435
A_33_P3256391	CRB3	ref|Homo sapiens crumbs family member 3 (CRB3), transcript variant 2, mRNA [NM_139161]	0.704666	0.000657654	0.0136505
A_21_P0000304	SNORA13	ref|Homo sapiens small nucleolar RNA, H/ACA box 13 (SNORA13), small nucleolar RNA [NR_002922]	0.758429	0.000658068	0.0136508
A_33_P3216433	TPM3P9	ref|Homo sapiens tropomyosin 3 pseudogene 9 (TPM3P9), non-coding RNA [NR_003148]	0.630515	0.000658495	0.0136526
A_23_P428827	AKIRIN2	ref|Homo sapiens akirin 2 (AKIRIN2), mRNA [NM_018064]	0.619524	0.000659218	0.0136557
A_33_P3238177	ZNF37A	ref|Homo sapiens zinc finger protein 37A (ZNF37A), transcript variant 1, mRNA [NM_001007094]	0.968509	0.00066741	0.0137696
A_23_P148609	PLAC1	ref|Homo sapiens placenta-specific 1 (PLAC1), mRNA [NM_021796]	0.583623	0.000667681	0.0137703
A_23_P165186	LIN37	ref|Homo sapiens lin-37 DREAM MuvB core complex component (LIN37), mRNA [NM_019104]	0.728548	0.000668115	0.0137715
A_24_P278172	ZFAND5	ref|Homo sapiens zinc finger, AN1-type domain 5 (ZFAND5), transcript variant c, mRNA [NM_006007]	0.675818	0.000670729	0.0137989
A_23_P65442	IRF9	ref|Homo sapiens interferon regulatory factor 9 (IRF9), mRNA [NM_006084]	0.936068	0.000686172	0.0139927
A_21_P0011598	ENST00000590744	ref|PREDICTED: Homo sapiens uncharacterized LOC100996660 (LOC100996660), transcript variant X2, ncRNA [XR_430004]	0.686296	0.000687164	0.0140005
A_23_P320578	RGS16	ref|Homo sapiens regulator of G-protein signaling 16 (RGS16), mRNA [NM_002928]	0.692163	0.000694658	0.014092
A_33_P3294404	AKIRIN1	ref|Homo sapiens akirin 1 (AKIRIN1), transcript variant 1, mRNA [NM_024595]	0.950921	0.000702021	0.0141816
A_23_P94230	LY96	ref|Homo sapiens lymphocyte antigen 96 (LY96), transcript variant 1, mRNA [NM_015364]	1.8908	0.000702488	0.0141816
A_24_P66027	APOBEC3B	ref|Homo sapiens apolipoprotein B mRNA editing enzyme, catalytic polypeptide-like 3B (APOBEC3B), transcript variant 1, mRNA [NM_004900]	1.01014	0.000714307	0.0143333
A_23_P44569	ABCC2	ref|Homo sapiens ATP-binding cassette, sub-family C (CFTR/MRP), member 2 (ABCC2), mRNA [NM_000392]	0.919335	0.000714917	0.014338
A_24_P378019	IRF7	ref|Homo sapiens interferon regulatory factor 7 (IRF7), transcript variant d, mRNA [NM_004031]	1.34318	0.000717272	0.0143753
A_23_P303155	TMEM87B	ref|Homo sapiens transmembrane protein 87B (TMEM87B), mRNA [NM_032824]	0.667078	0.000719318	0.014388
A_23_P204847	LCP1	ref|Homo sapiens lymphocyte cytosolic protein 1 (L-plastin) (LCP1), mRNA [NM_002298]	0.756311	0.000724795	0.0144564
A_23_P137705	TBX19	ref|Homo sapiens T-box 19 (TBX19), mRNA [NM_005149]	1.20138	0.000728069	0.0144936
A_32_P201773	AMMECR1	ref|Homo sapiens Alport syndrome, mental retardation, midface hypoplasia and elliptocytosis chromosomal region gene 1 (AMMECR1), transcript variant 1, mRNA [NM_015365]	0.583675	0.000729148	0.0144936
A_21_P0001880	LINC01293	ens|long intergenic non-protein coding RNA 1293 [Source:HGNC Symbol;Acc:HGNC:50362] [ENST00000453951]	0.621298	0.000736065	0.0145881
A_33_P3401428	TMEM38B	ref|Homo sapiens transmembrane protein 38B (TMEM38B), mRNA [NM_018112]	0.822899	0.000737419	0.0145942
A_33_P3278774	ZNF44	ens|zinc finger protein 44 [Source:HGNC Symbol;Acc:HGNC:13110] [ENST00000483826]	1.0379	0.00074263	0.0146694
A_23_P28598	DLX2	ref|Homo sapiens distal-less homeobox 2 (DLX2), mRNA [NM_004405]	0.682067	0.000755874	0.0148273
A_24_P34155	RUNX1	ref|Homo sapiens runt-related transcription factor 1 (RUNX1), transcript variant 3, mRNA [NM_001122607]	0.744367	0.000759233	0.0148482
A_33_P3608210	MIR31HG	ref|Homo sapiens MIR31 host gene (non-protein coding) (MIR31HG), long non-coding RNA [NR_027054]	0.615648	0.00075986	0.0148535
A_23_P76882	CCNB1IP1	ref|Homo sapiens cyclin B1 interacting protein 1, E3 ubiquitin protein ligase (CCNB1IP1), transcript variant 4, mRNA [NM_182852]	1.04763	0.000762873	0.0148893
A_22_P00007978	IDS	ref|Homo sapiens iduronate 2-sulfatase (IDS), transcript variant 1, mRNA [NM_000202]	0.959345	0.000769124	0.0149762
A_33_P3359518	MYSM1	ref|Homo sapiens Myb-like, SWIRM and MPN domains 1 (MYSM1), mRNA [NM_001085487]	1.16313	0.000778742	0.0150978
A_23_P155057	CYTH4	ref|Homo sapiens cytohesin 4 (CYTH4), mRNA [NM_013385]	0.611798	0.000783122	0.0151575
A_21_P0000307	SNORA2B	ref|Homo sapiens small nucleolar RNA, H/ACA box 2B (SNORA2B), small nucleolar RNA [NR_002951]	0.895826	0.000787891	0.0152043
A_21_P0002769	ENST00000482019	tc|Q7NI46_GLOVI (Q7NI46) Cytochrome c550, partial (8%) [THC2717131]	0.886448	0.00078895	0.0152148
A_22_P00010560	GPR107	ref|Homo sapiens G protein-coupled receptor 107 (GPR107), transcript variant 4, mRNA [NM_001287346]	0.760478	0.000791987	0.0152389
A_23_P368909	LINC00346	ref|Homo sapiens long intergenic non-protein coding RNA 346 (LINC00346), long non-coding RNA [NR_027701]	0.697208	0.000792	0.0152389
A_23_P51126	IL1RL1	ref|Homo sapiens interleukin 1 receptor-like 1 (IL1RL1), transcript variant 1, mRNA [NM_016232]	2.14952	0.000792993	0.015239
A_23_P16523	GDF15	ref|Homo sapiens growth differentiation factor 15 (GDF15), mRNA [NM_004864]	1.89849	0.000801469	0.0153444
A_33_P3330109	HLA-C	ref|Homo sapiens major histocompatibility complex, class I, C (HLA-C), transcript variant 2, mRNA [NM_001243042]	0.661655	0.0008028	0.0153501
A_23_P161171	ASAH2	ref|Homo sapiens N-acylsphingosine amidohydrolase (non-lysosomal ceramidase) 2 (ASAH2), transcript variant 1, mRNA [NM_019893]	0.631237	0.00080773	0.0154172
A_23_P74581	SNHG12	ref|Homo sapiens small nucleolar RNA host gene 12 (non-protein coding) (SNHG12), long non-coding RNA [NR_024127]	1.04107	0.000817533	0.0155167
A_23_P54116	DAAM1	ref|Homo sapiens dishevelled associated activator of morphogenesis 1 (DAAM1), transcript variant 1, mRNA [NM_014992]	0.750003	0.000821648	0.0155515
A_23_P67913	GMPPA	ref|Homo sapiens GDP-mannose pyrophosphorylase A (GMPPA), transcript variant 1, mRNA [NM_013335]	0.656689	0.000822608	0.0155646
A_24_P304071	IFIT2	ref|Homo sapiens interferon-induced protein with tetratricopeptide repeats 2 (IFIT2), mRNA [NM_001547]	1.08445	0.000833023	0.0156816
A_23_P64828	OAS1	ref|Homo sapiens 2'-5'-oligoadenylate synthetase 1, 40/46kDa (OAS1), transcript variant 2, mRNA [NM_002534]	0.968268	0.000833104	0.0156816
A_23_P53614	BRAP	ref|Homo sapiens BRCA1 associated protein (BRAP), mRNA [NM_006768]	0.662058	0.000836681	0.0157286
A_23_P134419	ZP3	ref|Homo sapiens zona pellucida glycoprotein 3 (sperm receptor) (ZP3), transcript variant 2, mRNA [NM_007155]	0.589562	0.000839996	0.0157652
A_23_P130974	KIAA1683	ref|Homo sapiens KIAA1683 (KIAA1683), transcript variant 2, mRNA [NM_025249]	1.08424	0.000840252	0.0157652
A_23_P373598	MAFK	ref|Homo sapiens v-maf avian musculoaponeurotic fibrosarcoma oncogene homolog K (MAFK), mRNA [NM_002360]	0.810917	0.000843764	0.0158107
A_24_P211206	TPM3	ref|Homo sapiens tropomyosin 3 (TPM3), transcript variant Tpm3.7, mRNA [NM_001043352]	0.688622	0.000845107	0.0158265
A_21_P0011477	BMS1P17	ref|Homo sapiens BMS1 pseudogene 17 (BMS1P17), non-coding RNA [NR_073460]	0.613333	0.000846896	0.0158387
A_33_P3223592	APOE	ref|Homo sapiens apolipoprotein E (APOE), transcript variant 1, mRNA [NM_001302688]	0.827807	0.00084806	0.0158554
A_23_P390068	MISP	ref|Homo sapiens mitotic spindle positioning (MISP), mRNA [NM_173481]	0.698823	0.000854075	0.0159372
A_23_P47924	PTPRR	ref|Homo sapiens protein tyrosine phosphatase, receptor type, R (PTPRR), transcript variant 1, mRNA [NM_002849]	1.49319	0.000855742	0.015958
A_22_P00017841	MATN1-AS1	ref|Homo sapiens MATN1 antisense RNA 1 (MATN1-AS1), long non-coding RNA [NR_034182]	0.938709	0.000860521	0.0160266
A_24_P87490	TVP23C	ref|Homo sapiens trans-golgi network vesicle protein 23 homolog C (S. cerevisiae) (TVP23C), transcript variant 1, mRNA [NM_145301]	0.64823	0.000861663	0.0160325
A_21_P0007476	LINC00592	ref|Homo sapiens long intergenic non-protein coding RNA 592 (LINC00592), long non-coding RNA [NR_027358]	0.901812	0.00086248	0.0160374
A_24_P703830	NANOS3	ref|Homo sapiens nanos homolog 3 (Drosophila) (NANOS3), mRNA [NM_001098622]	0.975673	0.000863854	0.0160476
A_23_P118392	RASD1	ref|Homo sapiens RAS, dexamethasone-induced 1 (RASD1), transcript variant 1, mRNA [NM_016084]	1.10227	0.000866475	0.016086
A_24_P302374	CLCN6	ref|Homo sapiens chloride channel, voltage-sensitive 6 (CLCN6), transcript variant 1, mRNA [NM_001286]	0.759728	0.000868285	0.0161094
A_23_P501822	JUP	ref|Homo sapiens junction plakoglobin (JUP), transcript variant 1, mRNA [NM_002230]	0.859052	0.000873077	0.0161718
A_24_P860703	SNHG17	ref|Homo sapiens small nucleolar RNA host gene 17 (non-protein coding) (SNHG17), transcript variant 1, long non-coding RNA [NR_015366]	0.782024	0.000878567	0.0162233
A_19_P00318587	LINC01023	ref|Homo sapiens long intergenic non-protein coding RNA 1023 (LINC01023), long non-coding RNA [NR_046368]	0.682507	0.000879163	0.0162233
A_23_P503072	CCL28	ref|Homo sapiens chemokine (C-C motif) ligand 28 (CCL28), transcript variant 1, mRNA [NM_148672]	0.624349	0.000880055	0.0162346
A_23_P92093	CELSR3	ref|Homo sapiens cadherin, EGF LAG seven-pass G-type receptor 3 (CELSR3), mRNA [NM_001407]	0.760753	0.000883848	0.0162736
A_33_P3397418	ZC3HAV1	ref|Homo sapiens zinc finger CCCH-type, antiviral 1 (ZC3HAV1), transcript variant 1, mRNA [NM_020119]	0.713871	0.000888038	0.0163068
A_33_P3251470	ENST00000561876	Unknown	0.699371	0.000888841	0.0163139
A_33_P3236646	MIA3	ref|Homo sapiens melanoma inhibitory activity family, member 3 (MIA3), transcript variant 1, mRNA [NM_198551]	0.647234	0.000893682	0.0163769
A_23_P69310	CCRL2	ref|Homo sapiens chemokine (C-C motif) receptor-like 2 (CCRL2), transcript variant 1, mRNA [NM_003965]	0.742723	0.000896115	0.0163957
A_23_P257971	AKR1C1	ref|Homo sapiens aldo-keto reductase family 1, member C1 (AKR1C1), mRNA [NM_001353]	1.14791	0.00090014	0.0164304
A_33_P3424222	HLA-DQB1	ref|Homo sapiens major histocompatibility complex, class II, DQ beta 1 (HLA-DQB1), transcript variant 1, mRNA [NM_002123]	0.716811	0.000901923	0.0164554
A_24_P262201	SULT1A4	ref|Homo sapiens sulfotransferase family, cytosolic, 1A, phenol-preferring, member 4 (SULT1A4), mRNA [NM_001017390]	0.671714	0.000905286	0.0164909
A_23_P2884	PIGH	ref|Homo sapiens phosphatidylinositol glycan anchor biosynthesis, class H (PIGH), mRNA [NM_004569]	0.728954	0.000908127	0.0165174
A_23_P43197	CALB1	ens|calbindin 1, 28kDa [Source:HGNC Symbol;Acc:HGNC:1434] [ENST00000469032]	1.0427	0.000908934	0.0165174
A_23_P159956	MID2	ref|Homo sapiens midline 2 (MID2), transcript variant 1, mRNA [NM_012216]	0.593671	0.00091208	0.0165371
A_24_P383523	SAMD4A	ref|Homo sapiens sterile alpha motif domain containing 4A (SAMD4A), transcript variant 1, mRNA [NM_015589]	0.924951	0.000912865	0.0165461
A_24_P15621	SLC6A10P	ref|Homo sapiens solute carrier family 6 (neurotransmitter transporter), member 10, pseudogene (SLC6A10P), non-coding RNA [NR_003083]	0.660139	0.000913733	0.0165516
A_33_P3258392	EDN1	ref|Homo sapiens endothelin 1 (EDN1), transcript variant 1, mRNA [NM_001955]	0.9119	0.000917142	0.016584
A_22_P00000616	lnc-ACOT9-1	gb|601273442F1 NIH_MGC_20 Homo sapiens cDNA clone IMAGE:3614530 5', mRNA sequence [BE386236]	0.596686	0.000917626	0.016584
A_23_P8913	CA2	ref|Homo sapiens carbonic anhydrase II (CA2), transcript variant 1, mRNA [NM_000067]	0.794919	0.000923266	0.0166517
A_33_P3220698	EPS8L1	ref|Homo sapiens EPS8-like 1 (EPS8L1), transcript variant 1, mRNA [NM_133180]	1.03455	0.000925998	0.0166958
A_32_P515431	LOC100132057	ref|Homo sapiens phosphodiesterase 4D interacting protein pseudogene (LOC100132057), non-coding RNA [NR_111930]	0.700668	0.000932966	0.016754
A_23_P250118	HSPBAP1	ref|Homo sapiens HSPB (heat shock 27kDa) associated protein 1 (HSPBAP1), mRNA [NM_024610]	0.688339	0.00093642	0.0168017
A_33_P3264926	SAMD4A	ref|Homo sapiens sterile alpha motif domain containing 4A (SAMD4A), transcript variant 1, mRNA [NM_015589]	0.828929	0.000939341	0.0168217
A_22_P00013710	HAS2-AS1	ref|Homo sapiens HAS2 antisense RNA 1 (HAS2-AS1), antisense RNA [NR_002835]	0.824758	0.000945848	0.0168708
A_24_P163237	STOX2	ref|Homo sapiens storkhead box 2 (STOX2), mRNA [NM_020225]	0.816529	0.00096074	0.0170372
A_33_P3635136	BF346224	gb|602018404F1 NCI_CGAP_Brn67 Homo sapiens cDNA clone IMAGE:4154136 5', mRNA sequence [BF346224]	0.763693	0.000961908	0.0170527
A_23_P58538	EPB41L4A-AS1	ref|Homo sapiens EPB41L4A antisense RNA 1 (EPB41L4A-AS1), long non-coding RNA [NR_015370]	1.02136	0.00099703	0.0174546
A_23_P307400	CEP95	ref|Homo sapiens centrosomal protein 95kDa (CEP95), mRNA [NM_138363]	0.592559	0.000998913	0.0174615
A_23_P41854	CARD6	ref|Homo sapiens caspase recruitment domain family, member 6 (CARD6), mRNA [NM_032587]	1.40488	0.000998925	0.0174615
A_32_P231617	TM4SF1	ref|Homo sapiens transmembrane 4 L six family member 1 (TM4SF1), mRNA [NM_014220]	0.85199	0.00101144	0.0176037
A_22_P00002152	ENST00000566876	Unknown	1.58289	0.0010158	0.0176569
A_22_P00011428	lnc-PAM16-1	gb|Homo sapiens, clone IMAGE:4215072, mRNA. [BC013195]	0.626303	0.00102379	0.0177451
A_22_P00021933	P4HA2	ref|Homo sapiens prolyl 4-hydroxylase, alpha polypeptide II (P4HA2), transcript variant 1, mRNA [NM_004199]	0.820097	0.00102683	0.0177566
A_33_P3224045	DAPK3	ref|Homo sapiens death-associated protein kinase 3 (DAPK3), mRNA [NM_001348]	0.720992	0.00103461	0.0178363
A_33_P3402615	SLC6A9	ref|Homo sapiens solute carrier family 6 (neurotransmitter transporter, glycine), member 9 (SLC6A9), transcript variant 2, mRNA [NM_201649]	0.709741	0.00103507	0.0178389
A_23_P421306	SYT12	ref|Homo sapiens synaptotagmin XII (SYT12), transcript variant 1, mRNA [NM_177963]	0.893505	0.00104324	0.0179479
A_23_P171336	NXF3	ref|Homo sapiens nuclear RNA export factor 3 (NXF3), mRNA [NM_022052]	0.652244	0.00104491	0.0179519
A_23_P131846	SNAI1	ref|Homo sapiens snail family zinc finger 1 (SNAI1), mRNA [NM_005985]	1.01928	0.00104494	0.0179519
A_21_P0010781	ENST00000452465	gb|601478289F1 NIH_MGC_68 Homo sapiens cDNA clone IMAGE:3880990 5', mRNA sequence [BE786020]	1.19122	0.00104527	0.0179519
A_24_P161463	ZFAS1	ref|Homo sapiens ZNFX1 antisense RNA 1 (ZFAS1), transcript variant 2, long non-coding RNA [NR_003605]	0.970356	0.00104894	0.0179958
A_22_P00010710	lnc-NFYB-1	linc|LNCipedia lincRNA (lnc-NFYB-1), lincRNA [lnc-NFYB-1:1]	1.75064	0.00105352	0.0180265
A_23_P17103	TSGA10	ref|Homo sapiens testis specific, 10 (TSGA10), transcript variant 1, mRNA [NM_025244]	0.663779	0.00105504	0.0180442
A_33_P3373750	BRD4	ref|Homo sapiens bromodomain containing 4 (BRD4), transcript variant short, mRNA [NM_014299]	0.735977	0.00105604	0.0180508
A_32_P122402	LOC441455	ref|Homo sapiens makorin ring finger protein 1 pseudogene (LOC441455), non-coding RNA [NR_026792]	0.930144	0.00107128	0.0181937
A_23_P160881	SMPDL3B	ref|Homo sapiens sphingomyelin phosphodiesterase, acid-like 3B (SMPDL3B), transcript variant 2, mRNA [NM_001009568]	0.617711	0.00107366	0.0182235
A_19_P00315824	PCAT19	ref|Homo sapiens prostate cancer associated transcript 19 (non-protein coding) (PCAT19), long non-coding RNA [NR_040109]	1.70319	0.00107832	0.0182705
A_23_P254741	SOD3	ref|Homo sapiens superoxide dismutase 3, extracellular (SOD3), mRNA [NM_003102]	0.638824	0.00107926	0.0182705
A_23_P50942	RAB3GAP1	ref|Homo sapiens RAB3 GTPase activating protein subunit 1 (catalytic) (RAB3GAP1), transcript variant 2, mRNA [NM_012233]	0.776834	0.00108917	0.0183742
A_33_P3423365	GSN	ref|Homo sapiens gelsolin (GSN), transcript variant 4, mRNA [NM_001127663]	0.636213	0.00109186	0.018391
A_32_P189781	LINC00520	ref|Homo sapiens long intergenic non-protein coding RNA 520 (LINC00520), transcript variant 1, long non-coding RNA [NR_026796]	1.42132	0.00110201	0.0184391
A_33_P3244141	NDEL1	ref|Homo sapiens nudE neurodevelopment protein 1-like 1 (NDEL1), transcript variant 1, mRNA [NM_001025579]	0.748414	0.00110253	0.0184391
A_33_P3865368	LOC254896	ref|Homo sapiens uncharacterized LOC254896 (LOC254896), long non-coding RNA [NR_046173]	0.683724	0.00110508	0.0184606
A_33_P3212839	ENST00000428976	ens|cyclin B1 interacting protein 1 pseudogene 1 [Source:HGNC Symbol;Acc:HGNC:37693] [ENST00000428976]	1.01772	0.00110574	0.018461
A_23_P106145	ERO1L	ens|ERO1-like (S. cerevisiae) [Source:HGNC Symbol;Acc:HGNC:13280] [ENST00000555069]	0.700862	0.00111537	0.0185508
A_32_P2392	GOLGA8A	ref|Homo sapiens golgin A8 family, member A (GOLGA8A), transcript variant 1, mRNA [NM_181077]	1.43606	0.0011194	0.0185825
A_33_P3774867	lnc-AP002478.1-1	gb|Homo sapiens cDNA clone IMAGE:30412101. [BC094703]	1.08473	0.00111986	0.0185848
A_23_P137016	SAT1	ref|Homo sapiens spermidine/spermine N1-acetyltransferase 1 (SAT1), transcript variant 1, mRNA [NM_002970]	1.34852	0.00112827	0.0186843
A_33_P3397655	SYNPO	ref|Homo sapiens synaptopodin (SYNPO), transcript variant 3, mRNA [NM_001166208]	0.774925	0.00113401	0.0187555
A_21_P0001124	LOC101929609	ref|PREDICTED: Homo sapiens uncharacterized LOC101929609 (LOC101929609), ncRNA [XR_246317]	0.715524	0.00113456	0.0187562
A_23_P23346	MLLT11	ref|Homo sapiens myeloid/lymphoid or mixed-lineage leukemia (trithorax homolog, Drosophila); translocated to, 11 (MLLT11), mRNA [NM_006818]	0.942707	0.00113502	0.0187562
A_23_P309381	HIST2H2AA4	ref|Homo sapiens histone cluster 2, H2aa4 (HIST2H2AA4), mRNA [NM_001040874]	1.4843	0.00113579	0.0187574
A_23_P51690	RHBG	ref|Homo sapiens Rh family, B glycoprotein (gene/pseudogene) (RHBG), transcript variant 1, mRNA [NM_020407]	0.702058	0.00114258	0.018792
A_24_P89457	CDKN1A	ref|Homo sapiens cyclin-dependent kinase inhibitor 1A (p21, Cip1) (CDKN1A), transcript variant 2, mRNA [NM_078467]	0.906096	0.001143	0.018792
A_24_P190472	SLPI	ref|Homo sapiens secretory leukocyte peptidase inhibitor (SLPI), mRNA [NM_003064]	1.45534	0.00116577	0.0190267
A_23_P211504	KDELR3	ref|Homo sapiens KDEL (Lys-Asp-Glu-Leu) endoplasmic reticulum protein retention receptor 3 (KDELR3), transcript variant 2, mRNA [NM_016657]	0.817505	0.00116985	0.0190718
A_23_P112026	IDO1	ref|Homo sapiens indoleamine 2,3-dioxygenase 1 (IDO1), mRNA [NM_002164]	0.950006	0.00117278	0.0191009
A_23_P322845	PPAPDC1B	ref|Homo sapiens phosphatidic acid phosphatase type 2 domain containing 1B (PPAPDC1B), transcript variant 1, mRNA [NM_001102559]	0.619755	0.00117333	0.0191009
A_21_P0014847	CYB561D2	ref|Homo sapiens cytochrome b561 family, member D2 (CYB561D2), transcript variant 4, non-coding RNA [NR_111913]	0.839767	0.00117699	0.0191454
A_33_P3330353	MOSPD1	ref|Homo sapiens motile sperm domain containing 1 (MOSPD1), mRNA [NM_019556]	0.667127	0.00118	0.0191717
A_24_P117410	KLHDC7B	ref|Homo sapiens kelch domain containing 7B (KLHDC7B), mRNA [NM_138433]	0.824004	0.00118323	0.0191878
A_23_P122443	HIST1H1C	ref|Homo sapiens histone cluster 1, H1c (HIST1H1C), mRNA [NM_005319]	0.998265	0.00118584	0.0192101
A_33_P3212555	PROS1	ref|Homo sapiens protein S (alpha) (PROS1), mRNA [NM_000313]	0.866939	0.00118607	0.0192101
A_23_P111672	TES	ref|Homo sapiens testis derived transcript (3 LIM domains) (TES), transcript variant 2, mRNA [NM_152829]	0.604793	0.00118698	0.0192101
A_33_P3325262	SLC6A8	ref|Homo sapiens solute carrier family 6 (neurotransmitter transporter), member 8 (SLC6A8), transcript variant 1, mRNA [NM_005629]	0.675015	0.00119401	0.0192767
A_23_P214882	MTRF1L	ref|Homo sapiens mitochondrial translational release factor 1-like (MTRF1L), transcript variant 1, mRNA [NM_019041]	0.65954	0.00119739	0.019318
A_21_P0012116	ZNF850	ref|Homo sapiens zinc finger protein 850 (ZNF850), transcript variant 1, mRNA [NM_001193552]	0.604424	0.00119818	0.019318
A_33_P3243907	CTSD	ref|Homo sapiens cathepsin D (CTSD), mRNA [NM_001909]	0.580289	0.00119853	0.019318
A_23_P215419	ICA1	ref|Homo sapiens islet cell autoantigen 1, 69kDa (ICA1), transcript variant 2, mRNA [NM_004968]	0.582587	0.00119922	0.019318
A_23_P40194	DDX27	ref|Homo sapiens DEAD (Asp-Glu-Ala-Asp) box polypeptide 27 (DDX27), mRNA [NM_017895]	0.643739	0.00119983	0.0193225
A_23_P113462	KIF21A	ref|Homo sapiens kinesin family member 21A (KIF21A), transcript variant 2, mRNA [NM_017641]	0.679496	0.00120103	0.0193316
A_33_P3252479	SETDB1	ref|Homo sapiens SET domain, bifurcated 1 (SETDB1), transcript variant 3, mRNA [NM_001243491]	0.623087	0.00121607	0.0195103
A_23_P340333	ITPRIP	ref|Homo sapiens inositol 1,4,5-trisphosphate receptor interacting protein (ITPRIP), transcript variant 1, mRNA [NM_033397]	0.649094	0.00121696	0.0195103
A_33_P3252989	ZSWIM8	ref|Homo sapiens zinc finger, SWIM-type containing 8 (ZSWIM8), transcript variant 1, mRNA [NM_015037]	0.640489	0.00121719	0.0195103
A_33_P3379962	HLA-A	ref|Homo sapiens major histocompatibility complex, class I, A (HLA-A), transcript variant 1 (A*03:01:0:01 allele), mRNA [NM_002116]	0.787751	0.00122782	0.0195937
A_21_P0014048	ENST00000620700	ens|MAFF interacting protein (pseudogene) [Source:HGNC Symbol;Acc:HGNC:31102] [ENST00000620700]	0.990797	0.00123183	0.0196311
A_23_P138541	AKR1C3	ref|Homo sapiens aldo-keto reductase family 1, member C3 (AKR1C3), transcript variant 1, mRNA [NM_003739]	1.02806	0.00123349	0.0196471
A_21_P0004421	LUCAT1	ref|Homo sapiens lung cancer associated transcript 1 (non-protein coding) (LUCAT1), transcript variant 1, long non-coding RNA [NR_103548]	0.602161	0.00125284	0.0198304
A_23_P139912	IGFBP6	ref|Homo sapiens insulin-like growth factor binding protein 6 (IGFBP6), mRNA [NM_002178]	0.662902	0.00125732	0.0198823
A_33_P3251332	HEATR5A	ref|Homo sapiens HEAT repeat containing 5A (HEATR5A), mRNA [NM_015473]	0.585015	0.00126195	0.0199142
A_32_P205944	RGPD5	ref|Homo sapiens RANBP2-like and GRIP domain containing 5 (RGPD5), transcript variant 1, mRNA [NM_005054]	0.989085	0.00127416	0.0200047
A_23_P136978	SRPX2	ref|Homo sapiens sushi-repeat containing protein, X-linked 2 (SRPX2), mRNA [NM_014467]	0.801428	0.00127536	0.0200131
A_23_P110837	IRX4	ref|Homo sapiens iroquois homeobox 4 (IRX4), transcript variant 5, mRNA [NM_016358]	0.924199	0.0012778	0.0200258
A_33_P3233150	ZSWIM4	ref|Homo sapiens zinc finger, SWIM-type containing 4 (ZSWIM4), mRNA [NM_023072]	0.73825	0.00127898	0.0200283
A_23_P144005	SSUH2	ref|Homo sapiens ssu-2 homolog (C. elegans) (SSUH2), transcript variant 3, mRNA [NM_015931]	0.764591	0.0012791	0.0200283
A_21_P0009734	ENST00000606966	ref|PREDICTED: Homo sapiens uncharacterized LOC101928450 (LOC101928450), transcript variant X1, ncRNA [XR_244051]	0.794665	0.00127986	0.0200347
A_33_P3286349	DNAAF3	ref|Homo sapiens dynein, axonemal, assembly factor 3 (DNAAF3), transcript variant 4, mRNA [NM_001256716]	0.65107	0.00128308	0.0200798
A_33_P3414113	FAAHP1	ref|Homo sapiens fatty acid amide hydrolase pseudogene 1 (FAAHP1), non-coding RNA [NR_045483]	0.618689	0.00129982	0.0202545
A_24_P941166	ZNF425	ref|Homo sapiens zinc finger protein 425 (ZNF425), mRNA [NM_001001661]	0.773025	0.00131332	0.0203913
A_23_P16683	TRMT1	ref|Homo sapiens tRNA methyltransferase 1 homolog (S. cerevisiae) (TRMT1), transcript variant 1, mRNA [NM_017722]	0.589187	0.00131428	0.0203926
A_21_P0000599	MKRN1	ref|Homo sapiens makorin ring finger protein 1 (MKRN1), transcript variant 1, mRNA [NM_013446]	1.0236	0.00131721	0.0204108
A_23_P56938	REL	ref|Homo sapiens v-rel avian reticuloendotheliosis viral oncogene homolog (REL), transcript variant 1, mRNA [NM_002908]	0.694654	0.00132106	0.0204364
A_21_P0000320	SNORA30	ref|Homo sapiens small nucleolar RNA, H/ACA box 30 (SNORA30), small nucleolar RNA [NR_002966]	0.713284	0.00133183	0.0205552
A_24_P943301	PEAR1	ref|Homo sapiens platelet endothelial aggregation receptor 1 (PEAR1), mRNA [NM_001080471]	0.683486	0.00133385	0.0205737
A_33_P3304107	KLHL28	ref|Homo sapiens kelch-like family member 28 (KLHL28), mRNA [NM_017658]	0.67394	0.00134102	0.0206205
A_23_P253012	GRAMD1C	ref|Homo sapiens GRAM domain containing 1C (GRAMD1C), transcript variant 1, mRNA [NM_017577]	0.657316	0.00136513	0.0208809
A_23_P47614	PHLDA2	ref|Homo sapiens pleckstrin homology-like domain, family A, member 2 (PHLDA2), mRNA [NM_003311]	0.841789	0.00136597	0.0208828
A_23_P390734	FGFR1OP2	ref|Homo sapiens FGFR1 oncogene partner 2 (FGFR1OP2), transcript variant 1, mRNA [NM_015633]	0.661249	0.00137077	0.0209454
A_23_P76078	IL23A	ref|Homo sapiens interleukin 23, alpha subunit p19 (IL23A), mRNA [NM_016584]	1.44451	0.00137524	0.020986
A_21_P0007219	lnc-AP000769.1-1	linc|LNCipedia lincRNA (lnc-AP000769.1-1), lincRNA [lnc-AP000769.1-1:1]	0.740391	0.00141722	0.0213515
A_23_P60565	ZNF354A	ref|Homo sapiens zinc finger protein 354A (ZNF354A), mRNA [NM_005649]	0.61554	0.00141763	0.0213515
A_23_P19592	PGM3	ref|Homo sapiens phosphoglucomutase 3 (PGM3), transcript variant 2, mRNA [NM_015599]	0.899219	0.00141901	0.0213515
A_33_P3238315	RBCK1	ref|Homo sapiens RanBP-type and C3HC4-type zinc finger containing 1 (RBCK1), transcript variant 1, mRNA [NM_006462]	0.791493	0.00143144	0.021463
A_24_P307827	WHAMM	ref|Homo sapiens WAS protein homolog associated with actin, golgi membranes and microtubules (WHAMM), mRNA [NM_001080435]	0.912655	0.0014318	0.021463
A_23_P57856	BCL6	ref|Homo sapiens B-cell CLL/lymphoma 6 (BCL6), transcript variant 2, mRNA [NM_001130845]	1.10406	0.00143744	0.0215287
A_23_P395555	ZNF226	ref|Homo sapiens zinc finger protein 226 (ZNF226), transcript variant 1, mRNA [NM_001032372]	0.659351	0.00144779	0.021628
A_23_P205789	GABPB1	ref|Homo sapiens GA binding protein transcription factor, beta subunit 1 (GABPB1), transcript variant gamma-1, mRNA [NM_002041]	0.707391	0.00145495	0.0216683
A_23_P169437	LCN2	ref|Homo sapiens lipocalin 2 (LCN2), mRNA [NM_005564]	1.72793	0.00145742	0.0216828
A_33_P3412722	SNX8	ref|Homo sapiens sorting nexin 8 (SNX8), mRNA [NM_013321]	0.605303	0.00146655	0.0217392
A_33_P3225882	BET1L	ref|Homo sapiens Bet1 golgi vesicular membrane trafficking protein-like (BET1L), transcript variant 1, mRNA [NM_001098787]	0.929713	0.00146686	0.0217392
A_23_P86599	DMBT1	ref|Homo sapiens deleted in malignant brain tumors 1 (DMBT1), transcript variant 2, mRNA [NM_007329]	0.926396	0.00146919	0.0217523
A_33_P3424800	HLA-B	ref|Homo sapiens major histocompatibility complex, class I, B (HLA-B), mRNA [NM_005514]	0.598654	0.00148893	0.0219451
A_23_P59677	RINT1	ref|Homo sapiens RAD50 interactor 1 (RINT1), mRNA [NM_021930]	0.59595	0.00148975	0.0219451
A_23_P146146	ATP6V0D2	ref|Homo sapiens ATPase, H+ transporting, lysosomal 38kDa, V0 subunit d2 (ATP6V0D2), mRNA [NM_152565]	0.619327	0.00149686	0.0219914
A_23_P414252	SNX8	gb|Homo sapiens cDNA, FLJ96764, highly similar to Homo sapiens sorting nexin 8 (SNX8), mRNA. [AK315670]	0.612003	0.00149914	0.0220056
A_23_P254888	ZYX	ref|Homo sapiens zyxin (ZYX), transcript variant 1, mRNA [NM_003461]	0.626855	0.00149956	0.022006
A_23_P50646	PINLYP	ref|Homo sapiens phospholipase A2 inhibitor and LY6/PLAUR domain containing (PINLYP), transcript variant 1, mRNA [NM_001193621]	0.630915	0.00150302	0.022029
A_33_P3243878	GOLGA6L4	ref|Homo sapiens golgin A6 family-like 4 (GOLGA6L4), mRNA [NM_001267536]	0.580538	0.00151482	0.0221074
A_24_P102053	OCLN	ref|Homo sapiens occludin (OCLN), transcript variant 1, mRNA [NM_002538]	0.740465	0.00151608	0.0221091
A_33_P3213029	RNF43	ref|Homo sapiens ring finger protein 43 (RNF43), mRNA [NM_017763]	0.671318	0.00153596	0.0222873
A_22_P00014477	lnc-SHARPIN-2	gb|Homo sapiens cDNA clone IMAGE:4392840. [BC023010]	0.868945	0.00153749	0.0222882
A_22_P00001217	lnc-ANKRD11-1	gb|AGENCOURT_7892117 NIH_MGC_67 Homo sapiens cDNA clone IMAGE:6139956 5', mRNA sequence [BU187512]	1.37311	0.00153831	0.0222882
A_23_P15357	LGALS3BP	ref|Homo sapiens lectin, galactoside-binding, soluble, 3 binding protein (LGALS3BP), mRNA [NM_005567]	0.750014	0.00154508	0.0223431
A_22_P00022774	GPS2	ref|Homo sapiens G protein pathway suppressor 2 (GPS2), mRNA [NM_004489]	0.731293	0.00154769	0.0223739
A_23_P151970	FEM1B	ref|Homo sapiens fem-1 homolog b (C. elegans) (FEM1B), mRNA [NM_015322]	0.932932	0.0015495	0.0223815
A_33_P3270863	XDH	ref|Homo sapiens xanthine dehydrogenase (XDH), mRNA [NM_000379]	1.30475	0.00156025	0.0224646
A_23_P168592	CCDC126	ref|Homo sapiens coiled-coil domain containing 126 (CCDC126), mRNA [NM_138771]	0.605774	0.00157204	0.0225689
A_23_P258190	AKR1B1	ref|Homo sapiens aldo-keto reductase family 1, member B1 (aldose reductase) (AKR1B1), mRNA [NM_001628]	1.03234	0.00157788	0.0226234
A_32_P87013	CXCL8	ref|Homo sapiens chemokine (C-X-C motif) ligand 8 (CXCL8), mRNA [NM_000584]	1.74479	0.00157817	0.0226234
A_33_P3279545	HIPK3	ref|Homo sapiens homeodomain interacting protein kinase 3 (HIPK3), transcript variant 1, mRNA [NM_005734]	0.597924	0.00158326	0.0226818
A_23_P58266	S100P	ref|Homo sapiens S100 calcium binding protein P (S100P), mRNA [NM_005980]	1.62277	0.00159582	0.0227851
A_23_P250516	LOC101928710	ref|Homo sapiens uncharacterized LOC101928710 (LOC101928710), transcript variant 1, long non-coding RNA [NR_110848]	0.94423	0.0016022	0.0228553
A_33_P3328637	PRRG1	ref|Homo sapiens proline rich Gla (G-carboxyglutamic acid) 1 (PRRG1), transcript variant 5, mRNA [NM_001173486]	0.641442	0.00161566	0.0229517
A_24_P418044	HLA-J	ref|Homo sapiens major histocompatibility complex, class I, J (pseudogene) (HLA-J), non-coding RNA [NR_024240]	0.677285	0.00162132	0.0229929
A_21_P0005162	LOC102725470	ref|PREDICTED: Homo sapiens uncharacterized LOC102725470 (LOC102725470), ncRNA [XR_426000]	0.698024	0.00162891	0.0230666
A_33_P3415445	MAP3K2	ref|Homo sapiens mitogen-activated protein kinase kinase kinase 2 (MAP3K2), mRNA [NM_006609]	0.649486	0.0016293	0.0230666
A_32_P212471	RIIAD1	ref|Homo sapiens regulatory subunit of type II PKA R-subunit (RIIa) domain containing 1 (RIIAD1), mRNA [NM_001144956]	1.28422	0.00162991	0.0230697
A_33_P3289422	ZNF765	ref|Homo sapiens zinc finger protein 765 (ZNF765), mRNA [NM_001040185]	0.890556	0.001638	0.0231391
A_22_P00009933	ENST00000476130	tc|ALU2_HUMAN (P39189) Alu subfamily SB sequence contamination warning entry, partial (15%) [THC2779148]	0.609486	0.00165341	0.0232734
A_23_P128728	ARG2	ref|Homo sapiens arginase 2 (ARG2), mRNA [NM_001172]	0.620709	0.0016535	0.0232734
A_21_P0014330	lnc-CDH16-2	gb|Homo sapiens full length insert cDNA clone ZA79D12. [AF086125]	1.23199	0.00165609	0.0232941
A_23_P500998	HOXA9	ref|Homo sapiens homeobox A9 (HOXA9), mRNA [NM_152739]	0.671651	0.00166744	0.023375
A_22_P00007780	lnc-HNRNPA3-2	linc|LNCipedia lincRNA (lnc-HNRNPA3-2), lincRNA [lnc-HNRNPA3-2:1]	0.685658	0.00167078	0.0233929
A_23_P20777	RBM18	ref|Homo sapiens RNA binding motif protein 18 (RBM18), transcript variant 1, mRNA [NM_033117]	0.731276	0.00167115	0.0233929
A_23_P421423	TNFAIP2	ref|Homo sapiens tumor necrosis factor, alpha-induced protein 2 (TNFAIP2), mRNA [NM_006291]	0.630979	0.00167717	0.0234309
A_33_P3326285	GAS5	ref|Homo sapiens growth arrest-specific 5 (non-protein coding) (GAS5), long non-coding RNA [NR_002578]	0.957732	0.0016945	0.0235413
A_23_P116235	MDK	ref|Homo sapiens midkine (neurite growth-promoting factor 2) (MDK), transcript variant 1, mRNA [NM_001012334]	0.897319	0.00169491	0.0235413
A_23_P120002	SP110	ref|Homo sapiens SP110 nuclear body protein (SP110), transcript variant b, mRNA [NM_004510]	1.0389	0.00170002	0.0235803
A_23_P10182	ACOX2	ref|Homo sapiens acyl-CoA oxidase 2, branched chain (ACOX2), mRNA [NM_003500]	0.861951	0.00170203	0.0235969
A_33_P3358938	CLOCK	ref|Homo sapiens clock circadian regulator (CLOCK), transcript variant 1, mRNA [NM_001267843]	0.918841	0.0017062	0.0236434
A_21_P0001751	lnc-FAIM3-2	linc|LNCipedia lincRNA (lnc-FAIM3-2), lincRNA [lnc-FAIM3-2:1]	1.03321	0.00170728	0.0236528
A_33_P3257312	ATG2A	ref|Homo sapiens autophagy related 2A (ATG2A), mRNA [NM_015104]	0.679048	0.00172621	0.0238582
A_33_P3344861	LOC389602	ref|Homo sapiens uncharacterized LOC389602 (LOC389602), mRNA [NM_001291913]	0.774156	0.0017297	0.0238894
A_23_P330461	TMC4	ref|Homo sapiens transmembrane channel-like 4 (TMC4), transcript variant 2, mRNA [NM_144686]	0.832455	0.00173839	0.0239754
A_22_P00008960	LINC00520	ref|Homo sapiens long intergenic non-protein coding RNA 520 (LINC00520), transcript variant 1, long non-coding RNA [NR_026796]	1.67908	0.00173967	0.0239762
A_32_P206104	LOC101929541	ref|Homo sapiens uncharacterized LOC101929541 (LOC101929541), transcript variant 2, long non-coding RNA [NR_125983]	0.638823	0.00174052	0.0239762
A_24_P85942	GCC2	ref|Homo sapiens GRIP and coiled-coil domain containing 2 (GCC2), transcript variant 1, mRNA [NM_181453]	1.03886	0.00174071	0.0239762
A_33_P3298775	PRSS57	ref|Homo sapiens protease, serine, 57 (PRSS57), mRNA [NM_214710]	0.826096	0.0017425	0.0239852
A_23_P162579	HSPB8	ref|Homo sapiens heat shock 22kDa protein 8 (HSPB8), mRNA [NM_014365]	0.965638	0.00175295	0.0240635
A_19_P00315452	LOC100130938	ref|PREDICTED: Homo sapiens uncharacterized LOC100130938 (LOC100130938), transcript variant X1, ncRNA [XR_110148]	0.823378	0.00175307	0.0240635
A_23_P112634	SMIM14	ref|Homo sapiens small integral membrane protein 14 (SMIM14), mRNA [NM_174921]	0.907471	0.00177449	0.0242663
A_21_P0013078	XLOC_l2_012953	linc|BROAD Institute lincRNA (XLOC_l2_012953), lincRNA [TCONS_l2_00024711]	0.73407	0.00178211	0.0243418
A_33_P3368452	MICA	ref|Homo sapiens MHC class I polypeptide-related sequence A (MICA), transcript variant 1*001, mRNA [NM_000247]	0.599231	0.00179522	0.0244475
A_23_P253536	NPR3	ref|Homo sapiens natriuretic peptide receptor 3 (NPR3), transcript variant 2, mRNA [NM_000908]	0.589935	0.00179531	0.0244475
A_23_P30363	P4HA2	ref|Homo sapiens prolyl 4-hydroxylase, alpha polypeptide II (P4HA2), transcript variant 1, mRNA [NM_004199]	0.827362	0.00180774	0.0245594
A_23_P133902	PSORS1C1	ref|Homo sapiens psoriasis susceptibility 1 candidate 1 (PSORS1C1), mRNA [NM_014068]	0.736434	0.00180898	0.0245705
A_21_P0008294	LOC101927780	ref|Homo sapiens uncharacterized LOC101927780 (LOC101927780), transcript variant 1, long non-coding RNA [NR_110416]	0.655181	0.00182222	0.0246869
A_23_P87150	LPXN	ref|Homo sapiens leupaxin (LPXN), transcript variant 2, mRNA [NM_004811]	1.17343	0.0018237	0.0247013
A_32_P232035	LOC100270746	ref|Homo sapiens uncharacterized LOC100270746 (LOC100270746), long non-coding RNA [NR_026776]	0.94821	0.00184186	0.0248981
A_22_P00006467	ENST00000517482	Unknown	0.680815	0.00184273	0.0248981
A_33_P3295358	ANGPTL4	ref|Homo sapiens angiopoietin-like 4 (ANGPTL4), transcript variant 1, mRNA [NM_139314]	1.30856	0.00184303	0.0248981
A_23_P65386	OTUB2	ref|Homo sapiens OTU deubiquitinase, ubiquitin aldehyde binding 2 (OTUB2), mRNA [NM_023112]	0.868494	0.0018451	0.0248981
A_33_P3353996	PPP1R3G	ref|Homo sapiens protein phosphatase 1, regulatory subunit 3G (PPP1R3G), mRNA [NM_001145115]	0.674485	0.00187161	0.0251048
A_33_P3345031	A_33_P3345031	Unknown	1.32686	0.00187389	0.0251064
A_21_P0007429	lnc-RP1-239B22.1.1-1	linc|LNCipedia lincRNA (lnc-RP1-239B22.1.1-1), lincRNA [lnc-RP1-239B22.1.1-1:2]	0.995065	0.00188057	0.0251593
A_22_P00005649	ENST00000610001	Unknown	0.703748	0.00188086	0.0251593
A_22_P00007720	HLA-DQB1	ref|Homo sapiens major histocompatibility complex, class II, DQ beta 1 (HLA-DQB1), transcript variant 2, mRNA [NM_001243961]	0.908374	0.00191614	0.0254614
A_23_P259621	LAT2	ref|Homo sapiens linker for activation of T cells family, member 2 (LAT2), transcript variant 1, mRNA [NM_032464]	0.849583	0.00191714	0.0254689
A_33_P3268144	ZNF614	ref|Homo sapiens zinc finger protein 614 (ZNF614), mRNA [NM_025040]	0.639456	0.00192052	0.0254946
A_22_P00001957	SRP54-AS1	ref|PREDICTED: Homo sapiens uncharacterized LOC100506157 (LOC100506157), transcript variant X4, ncRNA [XR_424491]	0.678013	0.0019217	0.0254946
A_24_P264664	CHD2	ref|Homo sapiens chromodomain helicase DNA binding protein 2 (CHD2), transcript variant 1, mRNA [NM_001271]	0.980881	0.00192495	0.0255127
A_21_P0000341	SNORA61	ref|Homo sapiens small nucleolar RNA, H/ACA box 61 (SNORA61), small nucleolar RNA [NR_002987]	0.721871	0.00194462	0.0256875
A_24_P273253	AHNAK2	ref|Homo sapiens AHNAK nucleoprotein 2 (AHNAK2), mRNA [NM_138420]	0.868843	0.00194711	0.0257055
A_21_P0000308	SNORA9	ref|Homo sapiens small nucleolar RNA, H/ACA box 9 (SNORA9), small nucleolar RNA [NR_002952]	0.613243	0.00194878	0.0257132
A_23_P134176	SOD2	ref|Homo sapiens superoxide dismutase 2, mitochondrial (SOD2), transcript variant 2, mRNA [NM_001024465]	1.26918	0.00195091	0.0257159
A_33_P3245178	BEX2	ref|Homo sapiens brain expressed X-linked 2 (BEX2), transcript variant 1, mRNA [NM_001168399]	0.796147	0.0019512	0.0257159
A_24_P128312	ZNF79	ref|Homo sapiens zinc finger protein 79 (ZNF79), transcript variant 1, mRNA [NM_007135]	0.738761	0.00195547	0.0257606
A_33_P3336925	PDLIM5	ref|Homo sapiens PDZ and LIM domain 5 (PDLIM5), transcript variant 9, mRNA [NM_001256429]	0.948081	0.0019673	0.0258687
A_23_P210465	PI3	ref|Homo sapiens peptidase inhibitor 3, skin-derived (PI3), mRNA [NM_002638]	2.01185	0.0019707	0.0258968
A_33_P3695899	FLJ31104	ref|Homo sapiens uncharacterized LOC441072 (FLJ31104), long non-coding RNA [NR_102755]	0.786565	0.00198542	0.0260091
A_23_P256148	AKIRIN1	ref|Homo sapiens akirin 1 (AKIRIN1), transcript variant 1, mRNA [NM_024595]	0.953523	0.00199915	0.0260763
A_23_P90311	TICAM1	ref|Homo sapiens toll-like receptor adaptor molecule 1 (TICAM1), mRNA [NM_182919]	0.603038	0.00200259	0.0261095
A_21_P0000479	SNORA11D	ref|Homo sapiens small nucleolar RNA, H/ACA box 11D (SNORA11D), small nucleolar RNA [NR_003711]	0.623367	0.00201479	0.0262118
A_23_P17065	CCL20	ref|Homo sapiens chemokine (C-C motif) ligand 20 (CCL20), transcript variant 1, mRNA [NM_004591]	1.85675	0.00203761	0.0264241
A_24_P408047	PLEKHA4	ref|Homo sapiens pleckstrin homology domain containing, family A (phosphoinositide binding specific) member 4 (PLEKHA4), transcript variant 1, mRNA [NM_020904]	0.701069	0.00205521	0.0265894
A_33_P3252800	PTPRR	ref|Homo sapiens protein tyrosine phosphatase, receptor type, R (PTPRR), transcript variant 1, mRNA [NM_002849]	1.02953	0.00206222	0.0266363
A_21_P0010596	RNF223	ens|ring finger protein 223 [Source:HGNC Symbol;Acc:HGNC:40020] [ENST00000453464]	1.18186	0.00206597	0.0266633
A_33_P3357247	USP36	ref|Homo sapiens ubiquitin specific peptidase 36 (USP36), mRNA [NM_025090]	0.872447	0.00207354	0.0267114
A_24_P268786	MYNN	ref|Homo sapiens myoneurin (MYNN), transcript variant 1, mRNA [NM_018657]	0.624726	0.00207767	0.0267351
A_22_P00021758	LOC642366	ref|Homo sapiens uncharacterized LOC642366 (LOC642366), long non-coding RNA [NR_046243]	0.962543	0.00208044	0.0267588
A_33_P3449097	TSPAN10	ref|Homo sapiens tetraspanin 10 (TSPAN10), transcript variant 1, mRNA [NM_001290212]	0.86164	0.00209833	0.0269117
A_23_P215048	KIAA0408	ref|Homo sapiens KIAA0408 (KIAA0408), mRNA [NM_014702]	0.586725	0.00210618	0.0269732
A_24_P326739	GLS2	ref|Homo sapiens glutaminase 2 (liver, mitochondrial) (GLS2), transcript variant 1, mRNA [NM_013267]	0.63931	0.00210848	0.0269883
A_24_P49517	ZNF251	ref|Homo sapiens zinc finger protein 251 (ZNF251), mRNA [NM_138367]	0.863852	0.00213266	0.0271322
A_33_P3397865	TNNT1	ref|Homo sapiens troponin T type 1 (skeletal, slow) (TNNT1), transcript variant 4, mRNA [NM_001291774]	0.616865	0.00213867	0.0271715
A_21_P0000160	TM4SF19	ref|Homo sapiens transmembrane 4 L six family member 19 (TM4SF19), transcript variant 1, mRNA [NM_138461]	1.1453	0.00214106	0.027184
A_32_P230148	ENST00000415530	Unknown	0.7559	0.00216083	0.0273743
A_33_P3415340	ALS2	ens|amyotrophic lateral sclerosis 2 (juvenile) [Source:HGNC Symbol;Acc:HGNC:443] [ENST00000410052]	0.797896	0.00217703	0.0275267
A_23_P4494	DSC2	ref|Homo sapiens desmocollin 2 (DSC2), transcript variant Dsc2a, mRNA [NM_024422]	0.894148	0.00217907	0.0275465
A_23_P31873	RAB11FIP1	ref|Homo sapiens RAB11 family interacting protein 1 (class I) (RAB11FIP1), transcript variant 3, mRNA [NM_001002814]	0.615674	0.00219735	0.0276994
A_33_P3391727	SIRT7	ref|Homo sapiens sirtuin 7 (SIRT7), mRNA [NM_016538]	0.613548	0.00221968	0.0278722
A_23_P156788	STX11	ref|Homo sapiens syntaxin 11 (STX11), mRNA [NM_003764]	0.60724	0.00222698	0.0279482
A_23_P77859	TMEM88	ref|Homo sapiens transmembrane protein 88 (TMEM88), mRNA [NM_203411]	0.663328	0.00223516	0.0280021
A_23_P258769	HLA-DPB1	ref|Homo sapiens major histocompatibility complex, class II, DP beta 1 (HLA-DPB1), mRNA [NM_002121]	0.689407	0.00224436	0.0280671
A_22_P00004358	LOC101927391	ref|Homo sapiens uncharacterized LOC101927391 (LOC101927391), long non-coding RNA [NR_110084]	0.833551	0.00224664	0.0280714
A_33_P3382162	RFX5	ref|Homo sapiens regulatory factor X, 5 (influences HLA class II expression) (RFX5), transcript variant 1, mRNA [NM_000449]	0.92969	0.00226552	0.0282053
A_21_P0009601	lnc-VAPA-1	linc|LNCipedia lincRNA (lnc-VAPA-1), lincRNA [lnc-VAPA-1:1]	0.592433	0.0022741	0.0282786
A_23_P336992	ZFAND2A	ref|Homo sapiens zinc finger, AN1-type domain 2A (ZFAND2A), mRNA [NM_182491]	0.86316	0.00227733	0.0282874
A_33_P3391418	TMEM40	ref|Homo sapiens transmembrane protein 40 (TMEM40), transcript variant 3, mRNA [NM_001284407]	0.693506	0.00230264	0.0284857
A_33_P3353051	C6orf48	ref|Homo sapiens chromosome 6 open reading frame 48 (C6orf48), transcript variant 4, mRNA [NM_001287483]	0.698849	0.00230735	0.0285177
A_24_P188377	CD55	ref|Homo sapiens CD55 molecule, decay accelerating factor for complement (Cromer blood group) (CD55), transcript variant 1, mRNA [NM_000574]	1.07209	0.00231473	0.0285786
A_23_P819	ISG15	ref|Homo sapiens ISG15 ubiquitin-like modifier (ISG15), mRNA [NM_005101]	1.37339	0.00232082	0.0286417
A_33_P3319502	A_33_P3319502	Unknown	0.625923	0.00232155	0.0286437
A_33_P3298539	APOA1	ref|Homo sapiens apolipoprotein A-I (APOA1), mRNA [NM_000039]	0.681224	0.00233729	0.0287595
A_33_P3396886	C11orf52	ref|Homo sapiens chromosome 11 open reading frame 52 (C11orf52), mRNA [NM_080659]	0.698782	0.00235558	0.028899
A_23_P214969	CITED2	ref|Homo sapiens Cbp/p300-interacting transactivator, with Glu/Asp-rich carboxy-terminal domain, 2 (CITED2), transcript variant 1, mRNA [NM_006079]	0.844903	0.00237072	0.0290038
A_21_P0004423	lnc-ARRDC3-1	linc|LNCipedia lincRNA (lnc-ARRDC3-1), lincRNA [lnc-ARRDC3-1:1]	0.667873	0.00239252	0.02918
A_21_P0000354	SCARNA8	ref|Homo sapiens small Cajal body-specific RNA 8 (SCARNA8), guide RNA [NR_003009]	0.929481	0.00240585	0.0292997
A_24_P257416	CXCL2	ref|Homo sapiens chemokine (C-X-C motif) ligand 2 (CXCL2), mRNA [NM_002089]	0.908605	0.00241827	0.0294139
A_24_P79403	PF4	ref|Homo sapiens platelet factor 4 (PF4), mRNA [NM_002619]	1.45565	0.00242501	0.0294836
A_21_P0001418	lnc-ATF3-1	linc|LNCipedia lincRNA (lnc-ATF3-1), lincRNA [lnc-ATF3-1:3]	0.669161	0.00246538	0.0298121
A_23_P207879	CARD14	ref|Homo sapiens caspase recruitment domain family, member 14 (CARD14), transcript variant 1, mRNA [NM_024110]	0.731713	0.00246586	0.0298121
A_33_P3298980	A_33_P3298980	Unknown	0.795212	0.00247094	0.0298658
A_33_P3415087	CLCN5	ref|Homo sapiens chloride channel, voltage-sensitive 5 (CLCN5), transcript variant 1, mRNA [NM_001127899]	0.602651	0.00247699	0.0299156
A_23_P397293	LY6K	ref|Homo sapiens lymphocyte antigen 6 complex, locus K (LY6K), transcript variant 1, mRNA [NM_017527]	1.66416	0.00248113	0.02993
A_23_P41804	NKD2	ref|Homo sapiens naked cuticle homolog 2 (Drosophila) (NKD2), transcript variant 1, mRNA [NM_033120]	1.01834	0.00249115	0.0300036
A_23_P335039	ZNF721	ref|Homo sapiens zinc finger protein 721 (ZNF721), mRNA [NM_133474]	0.682139	0.00251523	0.0301649
A_23_P21092	CALB2	ref|Homo sapiens calbindin 2 (CALB2), transcript variant CALB2, mRNA [NM_001740]	0.86746	0.00251899	0.0301938
A_23_P406986	MOSPD2	ref|Homo sapiens motile sperm domain containing 2 (MOSPD2), transcript variant 1, mRNA [NM_152581]	0.606353	0.00252418	0.0302345
A_33_P3241786	ADD2	ref|Homo sapiens adducin 2 (beta) (ADD2), transcript variant 2, mRNA [NM_017482]	1.2396	0.00252608	0.0302387
A_23_P19333	TREM1	ref|Homo sapiens triggering receptor expressed on myeloid cells 1 (TREM1), transcript variant 1, mRNA [NM_018643]	0.685079	0.00253097	0.0302809
A_33_P3379939	HLA-F	ref|Homo sapiens major histocompatibility complex, class I, F (HLA-F), transcript variant 2, mRNA [NM_018950]	0.705778	0.00254068	0.0303386
A_33_P3751889	TOM1	ref|Homo sapiens target of myb1 (chicken) (TOM1), transcript variant 2, mRNA [NM_001135732]	0.637159	0.00257605	0.0305665
A_23_P358917	CYP3A7	ref|Homo sapiens cytochrome P450, family 3, subfamily A, polypeptide 7 (CYP3A7), mRNA [NM_000765]	0.664388	0.00257841	0.0305818
A_23_P384698	EMC3-AS1	ref|Homo sapiens EMC3 antisense RNA 1 (EMC3-AS1), long non-coding RNA [NR_103821]	0.617575	0.00257895	0.0305818
A_24_P253723	MIR22HG	ref|Homo sapiens MIR22 host gene (non-protein coding) (MIR22HG), transcript variant 1, long non-coding RNA [NR_028502]	1.16914	0.00260401	0.0307852
A_21_P0000069	VEPH1	ref|Homo sapiens ventricular zone expressed PH domain-containing 1 (VEPH1), transcript variant 4, mRNA [NM_001167915]	0.667693	0.00260957	0.0308322
A_19_P00322220	SNHG17	ref|Homo sapiens small nucleolar RNA host gene 17 (non-protein coding) (SNHG17), transcript variant 2, long non-coding RNA [NR_027241]	0.880439	0.00262957	0.030993
A_33_P3319006	C8G	ref|Homo sapiens complement component 8, gamma polypeptide (C8G), mRNA [NM_000606]	0.582497	0.00263503	0.0310323
A_23_P11629	TMEM61	ref|Homo sapiens transmembrane protein 61 (TMEM61), mRNA [NM_182532]	0.6488	0.00263747	0.0310477
A_23_P3956	C1QTNF1	ref|Homo sapiens C1q and tumor necrosis factor related protein 1 (C1QTNF1), transcript variant 4, mRNA [NM_198594]	0.586967	0.00264551	0.0311203
A_33_P3344482	FERMT2	ref|Homo sapiens fermitin family member 2 (FERMT2), transcript variant 3, mRNA [NM_001135000]	0.838128	0.00265789	0.0311879
A_23_P81399	SQSTM1	ref|Homo sapiens sequestosome 1 (SQSTM1), transcript variant 1, mRNA [NM_003900]	0.91539	0.00266021	0.0312025
A_23_P417415	ACOT11	ref|Homo sapiens acyl-CoA thioesterase 11 (ACOT11), transcript variant 2, mRNA [NM_147161]	0.720628	0.00266171	0.0312114
A_21_P0011263	XLOC_l2_004371	linc|BROAD Institute lincRNA (XLOC_l2_004371), lincRNA [TCONS_l2_00008016]	0.675962	0.00266438	0.0312263
A_23_P151059	FAM90A1	ref|Homo sapiens family with sequence similarity 90, member A1 (FAM90A1), mRNA [NM_018088]	0.675194	0.00266547	0.0312327
A_24_P927325	C2CD3	ref|Homo sapiens C2 calcium-dependent domain containing 3 (C2CD3), transcript variant 2, mRNA [NM_015531]	0.693235	0.00266649	0.031237
A_23_P58912	SLC35A1	ref|Homo sapiens solute carrier family 35 (CMP-sialic acid transporter), member A1 (SLC35A1), transcript variant 1, mRNA [NM_006416]	0.758784	0.00267341	0.0312817
A_23_P161698	MMP3	ref|Homo sapiens matrix metallopeptidase 3 (stromelysin 1, progelatinase) (MMP3), mRNA [NM_002422]	0.594034	0.00267887	0.0313204
A_23_P69329	HYAL1	ref|Homo sapiens hyaluronoglucosaminidase 1 (HYAL1), transcript variant 8, mRNA [NM_153281]	0.881916	0.00268198	0.0313504
A_33_P3260430	SPRR2A	ref|Homo sapiens small proline-rich protein 2A (SPRR2A), mRNA [NM_005988]	0.647163	0.00270051	0.0314534
A_23_P66813	SIRT7	ref|Homo sapiens sirtuin 7 (SIRT7), mRNA [NM_016538]	0.659078	0.00270352	0.0314696
A_24_P380679	LSMEM1	ref|Homo sapiens leucine-rich single-pass membrane protein 1 (LSMEM1), transcript variant 1, mRNA [NM_182597]	0.781736	0.00270934	0.0315197
A_23_P101054	KRT34	ref|Homo sapiens keratin 34, type I (KRT34), mRNA [NM_021013]	0.84434	0.00272393	0.0316186
A_23_P6535	KLHDC7B	ref|Homo sapiens kelch domain containing 7B (KLHDC7B), mRNA [NM_138433]	0.790588	0.00273257	0.0316935
A_33_P3338335	MIDN	ref|Homo sapiens midnolin (MIDN), mRNA [NM_177401]	0.695364	0.00275933	0.0318832
A_33_P3424803	HLA-C	gb|Human MHC class I HLA-Cw1 gene, complete cds. [M26429]	0.602325	0.0027642	0.0319141
A_33_P3244808	BEST4	ref|Homo sapiens bestrophin 4 (BEST4), mRNA [NM_153274]	0.928218	0.00277739	0.0319892
A_23_P35148	TAF13	ref|Homo sapiens TAF13 RNA polymerase II, TATA box binding protein (TBP)-associated factor, 18kDa (TAF13), mRNA [NM_005645]	0.793465	0.00278767	0.0320707
A_23_P101992	MARCO	ref|Homo sapiens macrophage receptor with collagenous structure (MARCO), mRNA [NM_006770]	0.764856	0.00278895	0.0320747
A_23_P63825	GOT1	ref|Homo sapiens glutamic-oxaloacetic transaminase 1, soluble (GOT1), mRNA [NM_002079]	0.701997	0.00280506	0.0321879
A_23_P85188	ARMCX5	ref|Homo sapiens armadillo repeat containing, X-linked 5 (ARMCX5), transcript variant 2, mRNA [NM_022838]	0.692836	0.00280988	0.0322115
A_33_P3214720	ZC3H12A	ref|Homo sapiens zinc finger CCCH-type containing 12A (ZC3H12A), mRNA [NM_025079]	1.01222	0.00282988	0.0323643
A_33_P3402035	TRAF4	ref|Homo sapiens TNF receptor-associated factor 4 (TRAF4), mRNA [NM_004295]	0.581681	0.00283367	0.0323993
A_23_P114084	PHEX	ref|Homo sapiens phosphate regulating endopeptidase homolog, X-linked (PHEX), transcript variant 1, mRNA [NM_000444]	1.59816	0.00283461	0.0323993
A_22_P00005330	KANK1	ref|Homo sapiens KN motif and ankyrin repeat domains 1 (KANK1), transcript variant 4, mRNA [NM_001256877]	0.665983	0.00283537	0.0324016
A_19_P00801752	lnc-SIK1-2	linc|LNCipedia lincRNA (lnc-SIK1-2), lincRNA [lnc-SIK1-2:1]	1.35763	0.00285071	0.032494
A_23_P35796	PPP2R5B	ref|Homo sapiens protein phosphatase 2, regulatory subunit B', beta (PPP2R5B), mRNA [NM_006244]	0.594247	0.00286718	0.0325987
A_23_P391725	DR1	ref|Homo sapiens down-regulator of transcription 1, TBP-binding (negative cofactor 2) (DR1), mRNA [NM_001938]	0.58859	0.00286953	0.0326127
A_23_P141730	DSG2	ref|Homo sapiens desmoglein 2 (DSG2), mRNA [NM_001943]	0.592098	0.00287076	0.0326163
A_33_P3214869	KPNA7	ref|Homo sapiens karyopherin alpha 7 (importin alpha 8) (KPNA7), mRNA [NM_001145715]	1.68028	0.00288613	0.0327438
A_23_P56978	PTK6	ref|Homo sapiens protein tyrosine kinase 6 (PTK6), transcript variant 1, mRNA [NM_005975]	0.740829	0.00290137	0.0328846
A_23_P83714	ZNF707	ref|Homo sapiens zinc finger protein 707 (ZNF707), transcript variant 1, mRNA [NM_173831]	0.698532	0.00290834	0.032938
A_23_P7144	CXCL1	ref|Homo sapiens chemokine (C-X-C motif) ligand 1 (melanoma growth stimulating activity, alpha) (CXCL1), transcript variant 1, mRNA [NM_001511]	1.13027	0.00291881	0.0330245
A_33_P3348011	TOB2P1	ref|Homo sapiens transducer of ERBB2, 2 pseudogene 1 (TOB2P1), non-coding RNA [NR_002936]	0.931773	0.00293548	0.033155
A_23_P155755	CXCL6	ref|Homo sapiens chemokine (C-X-C motif) ligand 6 (CXCL6), mRNA [NM_002993]	1.00903	0.00293677	0.0331631
A_33_P3354106	KPNA7	ref|Homo sapiens karyopherin alpha 7 (importin alpha 8) (KPNA7), mRNA [NM_001145715]	1.70934	0.00295949	0.0333292
A_23_P8582	FAM126A	ref|Homo sapiens family with sequence similarity 126, member A (FAM126A), mRNA [NM_032581]	0.800255	0.00301278	0.0337011
A_23_P388993	ZC3H12C	ref|Homo sapiens zinc finger CCCH-type containing 12C (ZC3H12C), mRNA [NM_033390]	0.767014	0.00301596	0.0337302
A_24_P355944	EFNB2	ref|Homo sapiens ephrin-B2 (EFNB2), mRNA [NM_004093]	0.80903	0.00302766	0.0337984
A_23_P63870	SAMD8	ref|Homo sapiens sterile alpha motif domain containing 8 (SAMD8), transcript variant 2, mRNA [NM_144660]	0.801047	0.00304478	0.0338962
A_23_P56894	CYP20A1	ref|Homo sapiens cytochrome P450, family 20, subfamily A, polypeptide 1 (CYP20A1), mRNA [NM_177538]	0.616025	0.00306125	0.034021
A_21_P0002805	LOC102724479	ref|PREDICTED: Homo sapiens uncharacterized LOC102724479 (LOC102724479), ncRNA [XR_427436]	0.650937	0.00307207	0.0341086
A_21_P0014428	LOC101927372	ref|PREDICTED: Homo sapiens uncharacterized LOC101927372 (LOC101927372), ncRNA [XR_244439]	0.68114	0.00308475	0.0342299
A_23_P104996	BEST1	ref|Homo sapiens bestrophin 1 (BEST1), transcript variant 1, mRNA [NM_004183]	0.655593	0.00309052	0.0342743
A_21_P0009933	lnc-C20orf187-2	linc|LNCipedia lincRNA (lnc-C20orf187-2), lincRNA [lnc-C20orf187-2:1]	1.04842	0.00310888	0.0343713
A_33_P3396692	SSR1	ref|Homo sapiens signal sequence receptor, alpha (SSR1), transcript variant 1, mRNA [NM_003144]	1.03088	0.00311856	0.0344343
A_22_P00022128	TM4SF1-AS1	ref|Homo sapiens TM4SF1 antisense RNA 1 (TM4SF1-AS1), transcript variant 1, long non-coding RNA [NR_109809]	0.605661	0.00313811	0.034578
A_21_P0009764	ENST00000592431	Unknown	0.62901	0.00316248	0.034744
A_33_P3367917	SSH2	ref|Homo sapiens slingshot protein phosphatase 2 (SSH2), transcript variant 3, mRNA [NM_001282130]	0.72672	0.00316345	0.034744
A_23_P47304	CASP5	ref|Homo sapiens caspase 5, apoptosis-related cysteine peptidase (CASP5), transcript variant a, mRNA [NM_004347]	0.830474	0.00316391	0.034744
A_23_P87742	IFFO1	ref|Homo sapiens intermediate filament family orphan 1 (IFFO1), transcript variant 4, mRNA [NM_001039670]	0.774483	0.0031775	0.0348479
A_23_P122531	C6orf48	ref|Homo sapiens chromosome 6 open reading frame 48 (C6orf48), transcript variant 1, mRNA [NM_001040437]	0.675883	0.00318566	0.0349234
A_22_P00007208	MIR92A1	ref|Homo sapiens microRNA 92a-1 (MIR92A1), microRNA [NR_029508]	0.820652	0.00319766	0.0350154
A_23_P111000	PSMB9	ref|Homo sapiens proteasome (prosome, macropain) subunit, beta type, 9 (PSMB9), mRNA [NM_002800]	0.821243	0.00322267	0.0352302
A_23_P422071	B3GALT4	ref|Homo sapiens UDP-Gal:betaGlcNAc beta 1,3-galactosyltransferase, polypeptide 4 (B3GALT4), mRNA [NM_003782]	0.594434	0.00323375	0.0353176
A_22_P00022855	LOC100996437	ref|Homo sapiens uncharacterized LOC100996437 (LOC100996437), long non-coding RNA [NR_110037]	0.625345	0.00323853	0.0353453
A_23_P315364	CXCL2	ref|Homo sapiens chemokine (C-X-C motif) ligand 2 (CXCL2), mRNA [NM_002089]	1.43484	0.00326142	0.0355264
A_33_P3422289	lnc-TMED5-1	linc|LNCipedia lincRNA (lnc-TMED5-1), lincRNA [lnc-TMED5-1:28]	0.587359	0.00330091	0.0358087
A_22_P00009101	lnc-LIFR-1	linc|LNCipedia lincRNA (lnc-LIFR-1), lincRNA [lnc-LIFR-1:1]	0.595032	0.00334562	0.0360991
A_33_P3381265	CYB5R2	ref|Homo sapiens cytochrome b5 reductase 2 (CYB5R2), transcript variant 1, mRNA [NM_001302826]	1.61115	0.00338312	0.0364024
A_23_P17663	MX1	ref|Homo sapiens MX dynamin-like GTPase 1 (MX1), transcript variant 2, mRNA [NM_002462]	1.39032	0.00339468	0.0365066
A_21_P0003320	LOC100996286	ref|Homo sapiens uncharacterized LOC100996286 (LOC100996286), transcript variant 1, long non-coding RNA [NR_121627]	0.716716	0.00340349	0.0365473
A_33_P3292337	KIF5B	ref|Homo sapiens kinesin family member 5B (KIF5B), mRNA [NM_004521]	0.739673	0.00343382	0.0367916
A_24_P915806	HNMT	ref|Homo sapiens histamine N-methyltransferase (HNMT), transcript variant 2, mRNA [NM_001024074]	1.00206	0.00347843	0.0370716
A_33_P3266923	LMTK2	ref|Homo sapiens lemur tyrosine kinase 2 (LMTK2), mRNA [NM_014916]	0.645386	0.00348219	0.0370913
A_33_P3361611	PLA2G4D	ref|Homo sapiens phospholipase A2, group IVD (cytosolic) (PLA2G4D), mRNA [NM_178034]	1.18499	0.00348941	0.037141
A_33_P3340847	CARD6	ref|Homo sapiens caspase recruitment domain family, member 6 (CARD6), mRNA [NM_032587]	0.997514	0.00349542	0.037171
A_23_P77073	SPPL2A	ref|Homo sapiens signal peptide peptidase like 2A (SPPL2A), mRNA [NM_032802]	0.758718	0.00353586	0.0374389
A_23_P201459	IFI6	ref|Homo sapiens interferon, alpha-inducible protein 6 (IFI6), transcript variant 3, mRNA [NM_022873]	1.73968	0.00353605	0.0374389
A_23_P15101	TMC5	ref|Homo sapiens transmembrane channel-like 5 (TMC5), transcript variant 3, mRNA [NM_024780]	0.648773	0.00354397	0.0375091
A_33_P3330264	CXCL1	ref|Homo sapiens chemokine (C-X-C motif) ligand 1 (melanoma growth stimulating activity, alpha) (CXCL1), transcript variant 1, mRNA [NM_001511]	1.03833	0.00361614	0.0379662
A_23_P156708	TNXB	ref|Homo sapiens tenascin XB (TNXB), transcript variant XB-S, mRNA [NM_032470]	0.667053	0.00363817	0.0381042
A_21_P0000250	SNORD36A	ref|Homo sapiens small nucleolar RNA, C/D box 36A (SNORD36A), small nucleolar RNA [NR_002448]	0.694122	0.00363994	0.038109
A_32_P200238	UCA1	ref|Homo sapiens urothelial cancer associated 1 (non-protein coding) (UCA1), long non-coding RNA [NR_015379]	1.31161	0.00366185	0.0382696
A_33_P3294031	KCNQ1OT1	ref|Homo sapiens KCNQ1 opposite strand/antisense transcript 1 (non-protein coding) (KCNQ1OT1), long non-coding RNA [NR_002728]	0.685884	0.00367891	0.0384313
A_33_P3407324	GULP1	ref|Homo sapiens GULP, engulfment adaptor PTB domain containing 1 (GULP1), transcript variant 2, mRNA [NM_001252668]	0.884821	0.00370462	0.0386333
A_23_P212715	CBLB	ref|Homo sapiens Cbl proto-oncogene B, E3 ubiquitin protein ligase (CBLB), mRNA [NM_170662]	0.682845	0.00372698	0.0387916
A_22_P00008961	LINC00520	ref|Homo sapiens long intergenic non-protein coding RNA 520 (LINC00520), transcript variant 1, long non-coding RNA [NR_026796]	0.705475	0.00373906	0.0388528
A_24_P67988	FRMD8	ref|Homo sapiens FERM domain containing 8 (FRMD8), transcript variant 1, mRNA [NM_031904]	0.636358	0.00378725	0.0392559
A_23_P154849	OLIG1	ref|Homo sapiens oligodendrocyte transcription factor 1 (OLIG1), mRNA [NM_138983]	0.787016	0.00379073	0.0392817
A_22_P00011747	lnc-PERP-2	tc|Q6DQW2_MANSE (Q6DQW2) CAPA, partial (7%) [THC2514262]	0.584843	0.00382192	0.0394187
A_33_P3305472	AK123993	gb|Homo sapiens cDNA FLJ41999 fis, clone SPLEN2029683. [AK123993]	0.612927	0.00383141	0.0394955
A_33_P3271387	THAP3	ref|Homo sapiens THAP domain containing, apoptosis associated protein 3 (THAP3), transcript variant 2, mRNA [NM_138350]	0.715965	0.00383471	0.0395155
A_33_P3246833	IL1RN	ref|Homo sapiens interleukin 1 receptor antagonist (IL1RN), transcript variant 4, mRNA [NM_173843]	1.73682	0.00383598	0.0395216
A_23_P130764	KCNJ14	ref|Homo sapiens potassium channel, inwardly rectifying subfamily J, member 14 (KCNJ14), mRNA [NM_013348]	0.833789	0.00384457	0.0395759
A_24_P152968	AKR1C1	ref|Homo sapiens aldo-keto reductase family 1, member C1 (AKR1C1), mRNA [NM_001353]	0.791513	0.00384464	0.0395759
A_23_P367420	ADAM21	ref|Homo sapiens ADAM metallopeptidase domain 21 (ADAM21), mRNA [NM_003813]	0.837379	0.00384953	0.0396122
A_23_P52067	GRHL3	ref|Homo sapiens grainyhead-like 3 (Drosophila) (GRHL3), transcript variant 2, mRNA [NM_198173]	0.686587	0.00385627	0.0396465
A_22_P00000134	ENST00000485020	gb|yv41e01.r1 Soares fetal liver spleen 1NFLS Homo sapiens cDNA clone IMAGE:245304 5' similar to gb:L32179 Human arylacetamide deacetylase mRNA, complete cds. (HUMAN);, mRNA sequence [N76660]	0.714305	0.00386009	0.039671
A_33_P3261927	ZNF789	ref|Homo sapiens zinc finger protein 789 (ZNF789), transcript variant 1, mRNA [NM_213603]	0.806948	0.003875	0.0397828
A_22_P00010555	lnc-NCOA5-1	linc|LNCipedia lincRNA (lnc-NCOA5-1), lincRNA [lnc-NCOA5-1:2]	1.04839	0.00387854	0.0398039
A_33_P3397147	FAM168B	ref|Homo sapiens family with sequence similarity 168, member B (FAM168B), mRNA [NM_001009993]	0.603928	0.00393677	0.0401478
A_22_P00003270	lnc-CALM2-1	linc|LNCipedia lincRNA (lnc-CALM2-1), lincRNA [lnc-CALM2-1:1]	0.63138	0.00397922	0.0404179
A_19_P00319413	ENST00000520819	Unknown	0.60299	0.00398161	0.0404269
A_23_P1043	C1orf106	ref|Homo sapiens chromosome 1 open reading frame 106 (C1orf106), transcript variant 1, mRNA [NM_018265]	0.648452	0.0040022	0.0405664
A_33_P3222380	AHNAK2	ref|Homo sapiens AHNAK nucleoprotein 2 (AHNAK2), mRNA [NM_138420]	0.952417	0.00402702	0.0407116
A_23_P252201	EAF2	ref|Homo sapiens ELL associated factor 2 (EAF2), mRNA [NM_018456]	0.642977	0.00402939	0.0407284
A_23_P408353	HLA-A	ref|Homo sapiens major histocompatibility complex, class I, A (HLA-A), transcript variant 1 (A*03:01:0:01 allele), mRNA [NM_002116]	0.721871	0.00404759	0.0408401
A_33_P3258462	LOC100192426	ref|Homo sapiens uncharacterized LOC100192426 (LOC100192426), long non-coding RNA [NR_024419]	0.583662	0.00406632	0.0409516
A_33_P3421365	ZNF169	ref|Homo sapiens zinc finger protein 169 (ZNF169), transcript variant 3, mRNA [NM_001301275]	0.585983	0.00407567	0.0410052
A_22_P00012693	FAM204A	ens|family with sequence similarity 204, member A [Source:HGNC Symbol;Acc:HGNC:25794] [ENST00000452252]	0.660693	0.00408264	0.0410372
A_22_P00007714	lnc-HLA-DMA-1	linc|LNCipedia lincRNA (lnc-HLA-DMA-1), lincRNA [lnc-HLA-DMA-1:1]	0.726189	0.0040832	0.0410372
A_23_P77502	PKD1	ref|Homo sapiens polycystic kidney disease 1 (autosomal dominant) (PKD1), transcript variant 1, mRNA [NM_001009944]	0.975702	0.00409837	0.0411275
A_21_P0001796	lnc-FAM168B-1	gb|Homo sapiens cDNA FLJ33681 fis, clone BRAWH2002549. [AK091000]	0.787971	0.00410275	0.0411555
A_21_P0000925	lnc-SCCPDH-1	linc|LNCipedia lincRNA (lnc-SCCPDH-1), lincRNA [lnc-SCCPDH-1:4]	0.747561	0.00412171	0.0412674
A_32_P151823	ENST00000521369	gb|Homo sapiens similar to solute carrier family 16 (monocarboxylic acid transporters), member 14, mRNA (cDNA clone IMAGE:5726657). [BC040619]	1.1639	0.00413218	0.0413438
A_32_P224234	LOC645195	gb|Homo sapiens cDNA FLJ41456 fis, clone BRSTN2012320. [AK123450]	0.703701	0.00415954	0.0415196
A_33_P6803961	NOP14-AS1	ref|Homo sapiens NOP14 antisense RNA 1 (NOP14-AS1), long non-coding RNA [NR_015453]	0.712446	0.00417403	0.0415717
A_21_P0000497	SNORD1B	ref|Homo sapiens small nucleolar RNA, C/D box 1B (SNORD1B), small nucleolar RNA [NR_004396]	0.665525	0.00417424	0.0415717
A_24_P288754	PIGA	ref|Homo sapiens phosphatidylinositol glycan anchor biosynthesis, class A (PIGA), transcript variant 1, mRNA [NM_002641]	0.614735	0.00417968	0.0416045
A_23_P35230	CD46	ref|Homo sapiens CD46 molecule, complement regulatory protein (CD46), transcript variant n, mRNA [NM_172350]	0.908336	0.0042018	0.0417248
A_33_P3447304	OXR1	ref|Homo sapiens oxidation resistance 1 (OXR1), transcript variant 4, mRNA [NM_001198533]	0.700814	0.00422512	0.0418655
A_21_P0001050	PCAT6	ref|Homo sapiens prostate cancer associated transcript 6 (non-protein coding) (PCAT6), transcript variant 1, long non-coding RNA [NR_046325]	0.704428	0.00422736	0.0418655
A_23_P41470	DDX60	ref|Homo sapiens DEAD (Asp-Glu-Ala-Asp) box polypeptide 60 (DDX60), mRNA [NM_017631]	1.36852	0.00424877	0.0419768
A_33_P3356776	GOLGA7B	ref|Homo sapiens golgin A7 family, member B (GOLGA7B), mRNA [NM_001010917]	0.594754	0.00426612	0.0420723
A_21_P0000356	SCARNA11	ref|Homo sapiens small Cajal body-specific RNA 11 (SCARNA11), guide RNA [NR_003012]	1.1153	0.00427124	0.0421125
A_23_P200801	PDE4DIP	ref|Homo sapiens phosphodiesterase 4D interacting protein (PDE4DIP), transcript variant 5, mRNA [NM_001002811]	0.861873	0.00427472	0.0421397
A_23_P2181	CYB5R2	ref|Homo sapiens cytochrome b5 reductase 2 (CYB5R2), transcript variant 2, mRNA [NM_016229]	1.6048	0.00427629	0.0421481
A_33_P3781394	SCAMP1-AS1	ref|Homo sapiens SCAMP1 antisense RNA 1 (SCAMP1-AS1), long non-coding RNA [NR_105014]	0.581466	0.00428184	0.0421882
A_33_P3305758	CAPG	ref|Homo sapiens capping protein (actin filament), gelsolin-like (CAPG), transcript variant 3, mRNA [NM_001256140]	0.72953	0.00428496	0.0422017
A_33_P3523501	LOC374890	ref|PREDICTED: Homo sapiens uncharacterized LOC374890 (LOC374890), misc_RNA [XR_109585]	0.642892	0.00431072	0.0423797
A_23_P79360	NOSTRIN	ref|Homo sapiens nitric oxide synthase trafficking (NOSTRIN), transcript variant 1, mRNA [NM_052946]	0.805775	0.00435109	0.0426709
A_22_P00015400	LOC102723834	ref|PREDICTED: Homo sapiens uncharacterized LOC102723834 (LOC102723834), ncRNA [XR_425103]	0.688342	0.00437064	0.0427952
A_32_P214340	lnc-AKIRIN1-1	tc|AF179597 connexin 59 {Homo sapiens} (exp=-1; wgp=0; cg=0), partial (10%) [THC2681034]	0.582493	0.00437136	0.0427952
A_23_P168556	STX1A	ref|Homo sapiens syntaxin 1A (brain) (STX1A), transcript variant 1, mRNA [NM_004603]	0.615084	0.00438221	0.0428365
A_33_P3394040	ATL2	ref|Homo sapiens atlastin GTPase 2 (ATL2), transcript variant 1, mRNA [NM_022374]	0.617623	0.00438749	0.0428518
A_23_P147822	EPS8L2	ref|Homo sapiens EPS8-like 2 (EPS8L2), mRNA [NM_022772]	0.585612	0.00439625	0.0428946
A_33_P3324186	LOC642366	ref|Homo sapiens uncharacterized LOC642366 (LOC642366), long non-coding RNA [NR_046243]	0.809373	0.00441109	0.0429961
A_23_P406227	SNAI3-AS1	ref|Homo sapiens SNAI3 antisense RNA 1 (SNAI3-AS1), transcript variant 2, long non-coding RNA [NR_024399]	0.979839	0.0044205	0.0430734
A_23_P400298	PRSS22	ref|Homo sapiens protease, serine, 22 (PRSS22), mRNA [NM_022119]	0.630519	0.00443005	0.043116
A_22_P00017735	lnc-XXbac-B461K10.4.1-2	gb|Homo sapiens cDNA FLJ20078 fis, clone COL02974. [AK000085]	0.61053	0.00446197	0.0433396
A_23_P139558	TBC1D15	ref|Homo sapiens TBC1 domain family, member 15 (TBC1D15), transcript variant 1, mRNA [NM_022771]	0.671487	0.00450957	0.043649
A_21_P0010449	LOC100506737	ref|PREDICTED: Homo sapiens uncharacterized LOC100506737 (LOC100506737), ncRNA [XR_172388]	0.716344	0.00452978	0.0437791
A_33_P3351474	SMARCAD1	ref|Homo sapiens SWI/SNF-related, matrix-associated actin-dependent regulator of chromatin, subfamily a, containing DEAD/H box 1 (SMARCAD1), transcript variant 1, mRNA [NM_001128429]	0.615278	0.00455644	0.0439638
A_33_P3221458	ZNF204P	ref|Homo sapiens zinc finger protein 204, pseudogene (ZNF204P), transcript variant 1, non-coding RNA [NR_002722]	0.604356	0.0045603	0.0439864
A_23_P110196	HERC5	ref|Homo sapiens HECT and RLD domain containing E3 ubiquitin protein ligase 5 (HERC5), mRNA [NM_016323]	0.637198	0.00461125	0.044252
A_23_P75283	RBP4	ref|Homo sapiens retinol binding protein 4, plasma (RBP4), mRNA [NM_006744]	0.691956	0.00462339	0.0442982
A_33_P3296205	TSC22D1	ref|Homo sapiens TSC22 domain family, member 1 (TSC22D1), transcript variant 1, mRNA [NM_183422]	0.593193	0.00462393	0.0442982
A_33_P3404032	HIST3H2A	ref|Homo sapiens histone cluster 3, H2a (HIST3H2A), mRNA [NM_033445]	0.639602	0.00462468	0.0442982
A_33_P3269806	ZNF616	ref|Homo sapiens zinc finger protein 616 (ZNF616), mRNA [NM_178523]	0.618561	0.00463	0.0443282
A_22_P00016257	lnc-TMED5-1	linc|LNCipedia lincRNA (lnc-TMED5-1), lincRNA [lnc-TMED5-1:27]	0.595084	0.0046359	0.044361
A_33_P3233608	SPANXC	ref|Homo sapiens SPANX family, member C (SPANXC), mRNA [NM_022661]	0.776278	0.0046424	0.0443685
A_33_P3345344	DRGX	ens|dorsal root ganglia homeobox [Source:HGNC Symbol;Acc:HGNC:21536] [ENST00000374139]	0.746761	0.00468502	0.0446346
A_23_P344531	SYNPO	ref|Homo sapiens synaptopodin (SYNPO), transcript variant 1, mRNA [NM_007286]	1.10154	0.00474473	0.0449899
A_24_P598406	RNF216P1	ref|Homo sapiens ring finger protein 216 pseudogene 1 (RNF216P1), transcript variant 1, non-coding RNA [NR_023384]	0.58778	0.00475141	0.0450312
A_21_P0011016	LOC643733	Unknown	0.786223	0.00476782	0.0451372
A_32_P497434	lnc-ADD1-1	gb|Homo sapiens mRNA, exon 1, 2, 3, clone:RES4-24C. [AB000466]	0.687126	0.00479728	0.0452816
A_21_P0002222	lnc-VRK2-1	linc|LNCipedia lincRNA (lnc-VRK2-1), lincRNA [lnc-VRK2-1:2]	0.700312	0.00482221	0.0454422
A_22_P00011770	lnc-PFKP-13	linc|LNCipedia lincRNA (lnc-PFKP-13), lincRNA [lnc-PFKP-13:1]	0.702778	0.00483178	0.0454966
A_32_P16315	TUBB8	ref|Homo sapiens tubulin, beta 8 class VIII (TUBB8), mRNA [NM_177987]	0.768971	0.0048581	0.0456337
A_21_P0002202	LOC388942	Unknown	0.786786	0.00488842	0.0458297
A_33_P3211260	DBNL	gb|Homo sapiens mRNA for Drebrin-like protein variant protein. [AB209486]	0.700365	0.00490223	0.0459296
A_23_P73429	HCLS1	ref|Homo sapiens hematopoietic cell-specific Lyn substrate 1 (HCLS1), transcript variant 1, mRNA [NM_005335]	0.713908	0.00496541	0.0463723
A_23_P145584	UBE2H	ref|Homo sapiens ubiquitin-conjugating enzyme E2H (UBE2H), transcript variant 1, mRNA [NM_003344]	0.607751	0.00496699	0.0463795
A_23_P17914	PNPLA3	ref|Homo sapiens patatin-like phospholipase domain containing 3 (PNPLA3), mRNA [NM_025225]	0.70742	0.00498062	0.0464752
A_33_P3280157	SNORD116-19	ref|Homo sapiens small nucleolar RNA, C/D box 116-19 (SNORD116-19), small nucleolar RNA [NR_001290]	0.616598	0.00498206	0.0464752
A_24_P28722	RSAD2	ref|Homo sapiens radical S-adenosyl methionine domain containing 2 (RSAD2), mRNA [NM_080657]	0.775798	0.00498363	0.0464752
A_33_P3608172	GPS2	ref|Homo sapiens G protein pathway suppressor 2 (GPS2), mRNA [NM_004489]	0.695754	0.00500176	0.0465623
A_22_P00010396	ENST00000511182	Unknown	0.602273	0.00500398	0.0465681
A_23_P105028	ATL3	ref|Homo sapiens atlastin GTPase 3 (ATL3), transcript variant 1, mRNA [NM_015459]	0.660105	0.00501089	0.04661
A_33_P3287785	NEFL	ref|Homo sapiens neurofilament, light polypeptide (NEFL), mRNA [NM_006158]	1.52367	0.00505717	0.0468384
A_23_P106241	TRIP11	ref|Homo sapiens thyroid hormone receptor interactor 11 (TRIP11), mRNA [NM_004239]	0.755873	0.00508433	0.0469827
A_21_P0000144	LOC100505478	ref|Homo sapiens uncharacterized LOC100505478 (LOC100505478), mRNA [NM_001199233]	0.747969	0.00510591	0.0471173
A_21_P0010671	LYPLAL1-AS1	ref|Homo sapiens LYPLAL1 antisense RNA 1 (head to head) (LYPLAL1-AS1), long non-coding RNA [NR_038845]	0.813089	0.00512412	0.0472255
A_23_P23947	MAP3K8	ref|Homo sapiens mitogen-activated protein kinase kinase kinase 8 (MAP3K8), transcript variant 1, mRNA [NM_005204]	0.637307	0.00515922	0.0474171
A_33_P3375314	ATP9A	ref|Homo sapiens ATPase, class II, type 9A (ATP9A), mRNA [NM_006045]	0.636406	0.00517114	0.0474634
A_21_P0013071	XLOC_l2_012925	linc|BROAD Institute lincRNA (XLOC_l2_012925), lincRNA [TCONS_l2_00024674]	0.717303	0.00518759	0.0475943
A_21_P0010614	XLOC_l2_000910	linc|BROAD Institute lincRNA (XLOC_l2_000910), lincRNA [TCONS_l2_00001232]	1.32652	0.00520682	0.0476754
A_21_P0000350	SCARNA20	ref|Homo sapiens small Cajal body-specific RNA 20 (SCARNA20), guide RNA [NR_002999]	0.727352	0.00520737	0.0476754
A_23_P136683	HLA-DQB1	ref|Homo sapiens major histocompatibility complex, class II, DQ beta 1 (HLA-DQB1), transcript variant 2, mRNA [NM_001243961]	0.773037	0.00520885	0.0476754
A_23_P110571	MAST4	ref|Homo sapiens microtubule associated serine/threonine kinase family member 4 (MAST4), transcript variant 3, mRNA [NM_001164664]	0.614377	0.00526624	0.0479656
A_23_P1691	MMP1	ref|Homo sapiens matrix metallopeptidase 1 (interstitial collagenase) (MMP1), transcript variant 1, mRNA [NM_002421]	0.982974	0.00530697	0.0481794
A_32_P45009	IDH1	ref|Homo sapiens isocitrate dehydrogenase 1 (NADP+), soluble (IDH1), transcript variant 1, mRNA [NM_005896]	0.658492	0.00536465	0.0485819
A_19_P00326532	RNF139-AS1	ref|Homo sapiens RNF139 antisense RNA 1 (head to head) (RNF139-AS1), transcript variant 1, long non-coding RNA [NR_108047]	0.591475	0.00539932	0.0487639
A_23_P29773	LAMP3	ref|Homo sapiens lysosomal-associated membrane protein 3 (LAMP3), mRNA [NM_014398]	1.018	0.00541596	0.0488402
A_24_P332857	CT47A11	ref|Homo sapiens cancer/testis antigen family 47, member A11 (CT47A11), mRNA [NM_173571]	0.788326	0.00542929	0.0489376
A_33_P3824237	LINC00857	ref|Homo sapiens long intergenic non-protein coding RNA 857 (LINC00857), long non-coding RNA [NR_038464]	0.812273	0.005446	0.0490654
A_33_P3264224	CDC42BPG	ref|Homo sapiens CDC42 binding protein kinase gamma (DMPK-like) (CDC42BPG), mRNA [NM_017525]	0.989176	0.00547522	0.0492068
A_33_P3705884	LINC00662	ens|long intergenic non-protein coding RNA 662 [Source:HGNC Symbol;Acc:HGNC:27122] [ENST00000561521]	0.624715	0.00549874	0.0493268
A_23_P133408	CSF2	ref|Homo sapiens colony stimulating factor 2 (granulocyte-macrophage) (CSF2), mRNA [NM_000758]	0.988627	0.00557595	0.0498351
A_23_P43846	FABP6	ref|Homo sapiens fatty acid binding protein 6, ileal (FABP6), transcript variant 1, mRNA [NM_001040442]	0.775951	0.0056525	0.0502492
A_21_P0000344	RPL32	ref|Homo sapiens ribosomal protein L32 (RPL32), transcript variant 3, mRNA [NM_001007074]	0.592277	0.00567703	0.0504056
A_19_P00806473	ENST00000443965	Unknown	0.649559	0.00567982	0.0504204
A_24_P218265	TNFRSF10B	ref|Homo sapiens tumor necrosis factor receptor superfamily, member 10b (TNFRSF10B), transcript variant 1, mRNA [NM_003842]	0.629266	0.00570399	0.0505447
A_24_P360206	PCDHA11	ref|Homo sapiens protocadherin alpha 11 (PCDHA11), transcript variant 1, mRNA [NM_018902]	0.845764	0.00571463	0.0506082
A_23_P500300	TRIM15	ref|Homo sapiens tripartite motif containing 15 (TRIM15), mRNA [NM_033229]	0.583402	0.00574962	0.050779
A_21_P0005759	lnc-FER1L6-1	linc|LNCipedia lincRNA (lnc-FER1L6-1), lincRNA [lnc-FER1L6-1:2]	0.609684	0.00579506	0.0510504
A_21_P0012648	XLOC_l2_011011	linc|BROAD Institute lincRNA (XLOC_l2_011011), lincRNA [TCONS_l2_00020981]	0.604472	0.00579526	0.0510504
A_22_P00016466	LOC101927413	ref|PREDICTED: Homo sapiens uncharacterized LOC101927413 (LOC101927413), ncRNA [XR_242419]	1.9183	0.00584422	0.0514039
A_23_P58328	ANXA10	ref|Homo sapiens annexin A10 (ANXA10), mRNA [NM_007193]	0.586665	0.00586679	0.0515401
A_23_P130149	ENO3	ref|Homo sapiens enolase 3 (beta, muscle) (ENO3), transcript variant 1, mRNA [NM_001976]	0.583816	0.00587588	0.0516122
A_33_P3357445	TDG	ref|Homo sapiens thymine-DNA glycosylase (TDG), mRNA [NM_003211]	0.755142	0.00600222	0.0524292
A_24_P12435	NCOA7	ref|Homo sapiens nuclear receptor coactivator 7 (NCOA7), transcript variant 1, mRNA [NM_181782]	0.830033	0.00602645	0.0525698
A_33_P3299066	NR4A2	ref|Homo sapiens nuclear receptor subfamily 4, group A, member 2 (NR4A2), mRNA [NM_006186]	0.744999	0.00603186	0.0525925
A_21_P0008663	lnc-RP11-597K23.2.1-2	tc|BC011509 Cox15 protein {Mus musculus} (exp=-1; wgp=0; cg=0), partial (5%) [THC2616036]	0.67626	0.00607671	0.052834
A_33_P3232011	RAB17	ref|Homo sapiens RAB17, member RAS oncogene family (RAB17), transcript variant 1, mRNA [NM_022449]	0.705283	0.00612669	0.0531178
A_23_P258944	DNAJB9	ref|Homo sapiens DnaJ (Hsp40) homolog, subfamily B, member 9 (DNAJB9), mRNA [NM_012328]	0.711316	0.00616139	0.0533198
A_33_P3243230	THC2544321	tc|HSINTLK8M interleukin 8 {Homo sapiens} (exp=-1; wgp=0; cg=0), partial (97%) [THC2544321]	1.02399	0.00620909	0.0536245
A_23_P105012	HRASLS2	ref|Homo sapiens HRAS-like suppressor 2 (HRASLS2), mRNA [NM_017878]	0.652061	0.00623811	0.0537953
A_24_P202567	ITPKC	ref|Homo sapiens inositol-trisphosphate 3-kinase C (ITPKC), mRNA [NM_025194]	0.701843	0.00635198	0.0545188
A_33_P3280801	LMO7	ref|Homo sapiens LIM domain 7 (LMO7), transcript variant 1, mRNA [NM_005358]	0.59391	0.00636629	0.0546017
A_23_P76249	KRT6B	ref|Homo sapiens keratin 6B, type II (KRT6B), mRNA [NM_005555]	2.18817	0.00638475	0.0546791
A_33_P3806965	FLJ13744	gb|Homo sapiens cDNA FLJ13744 fis, clone PLACE3000230. [AK023806]	1.49277	0.00641674	0.0548965
A_24_P335305	OAS3	ref|Homo sapiens 2'-5'-oligoadenylate synthetase 3, 100kDa (OAS3), mRNA [NM_006187]	0.928996	0.00644239	0.0550028
A_32_P64475	SDE2	ref|Homo sapiens SDE2 telomere maintenance homolog (S. pombe) (SDE2), mRNA [NM_152608]	0.951924	0.0064813	0.0552405
A_24_P245379	SERPINB2	ref|Homo sapiens serpin peptidase inhibitor, clade B (ovalbumin), member 2 (SERPINB2), transcript variant 2, mRNA [NM_002575]	1.05235	0.00649324	0.0553019
A_21_P0014898	THC2577566	Unknown	0.583634	0.00654836	0.0556056
A_33_P3229241	HIST2H2BF	ens|histone cluster 2, H2bf [Source:HGNC Symbol;Acc:HGNC:24700] [ENST00000369167]	0.950949	0.00657151	0.0557615
A_22_P00024672	lnc-LINC00346-2	gb|Homo sapiens ankyrin repeat domain 10, mRNA (cDNA clone IMAGE:4822875), with apparent retained intron. [BC034813]	0.593149	0.0066311	0.0560423
A_21_P0013759	ENST00000444706	ens|makorin ring finger protein 4, pseudogene [Source:HGNC Symbol;Acc:HGNC:7115] [ENST00000444706]	0.721009	0.0066564	0.0562032
A_23_P74290	GBP5	ref|Homo sapiens guanylate binding protein 5 (GBP5), transcript variant 1, mRNA [NM_052942]	0.647515	0.00670641	0.0565107
A_33_P3423270	TMEM40	ref|Homo sapiens transmembrane protein 40 (TMEM40), transcript variant 1, mRNA [NM_001284406]	0.6477	0.00674503	0.0567458
A_21_P0014793	OXR1	ref|Homo sapiens oxidation resistance 1 (OXR1), transcript variant 4, mRNA [NM_001198533]	0.630687	0.00675862	0.0568355
A_23_P105276	ZNF84	ref|Homo sapiens zinc finger protein 84 (ZNF84), transcript variant 1, mRNA [NM_003428]	0.603247	0.00683278	0.0572409
A_23_P376488	TNF	ref|Homo sapiens tumor necrosis factor (TNF), mRNA [NM_000594]	0.799694	0.00684165	0.0572798
A_21_P0005884	LOC101927413	ref|PREDICTED: Homo sapiens uncharacterized LOC101927413 (LOC101927413), ncRNA [XR_242419]	1.57985	0.00684268	0.0572798
A_23_P434347	ITSN2	ref|Homo sapiens intersectin 2 (ITSN2), transcript variant 2, mRNA [NM_147152]	0.627601	0.00684784	0.0572878
A_23_P209805	NAB1	ref|Homo sapiens NGFI-A binding protein 1 (EGR1 binding protein 1) (NAB1), mRNA [NM_005966]	0.618102	0.00690578	0.0575609
A_23_P40354	MAPRE1	ref|Homo sapiens microtubule-associated protein, RP/EB family, member 1 (MAPRE1), mRNA [NM_012325]	0.600881	0.00693393	0.0577187
A_23_P207911	TRPV2	ref|Homo sapiens transient receptor potential cation channel, subfamily V, member 2 (TRPV2), mRNA [NM_016113]	0.621047	0.00697487	0.0579507
A_23_P102117	WNT10A	ref|Homo sapiens wingless-type MMTV integration site family, member 10A (WNT10A), mRNA [NM_025216]	0.663169	0.00701556	0.0581681
A_23_P159237	GPR20	ref|Homo sapiens G protein-coupled receptor 20 (GPR20), mRNA [NM_005293]	0.950441	0.00701756	0.0581681
A_33_P3364869	NAMPT	gb|Homo sapiens cDNA FLJ13279 fis, clone OVARC1001055, moderately similar to PRE-B CELL ENHANCING FACTOR PRECURSOR. [AK023341]	0.665999	0.00704045	0.0583207
A_33_P3389023	SRD5A3	ref|Homo sapiens steroid 5 alpha-reductase 3 (SRD5A3), mRNA [NM_024592]	0.711524	0.00708301	0.05854
A_33_P3239736	WDR44	ref|Homo sapiens WD repeat domain 44 (WDR44), transcript variant 1, mRNA [NM_019045]	0.659588	0.00716528	0.0590104
A_33_P3397323	ZNF441	ref|Homo sapiens zinc finger protein 441 (ZNF441), mRNA [NM_152355]	0.602956	0.00741175	0.0603823
A_33_P3231247	ENST00000620151	Unknown	0.656684	0.0074442	0.0605424
A_23_P75741	UBE2L6	ref|Homo sapiens ubiquitin-conjugating enzyme E2L 6 (UBE2L6), transcript variant 2, mRNA [NM_198183]	0.594776	0.00754126	0.0610628
A_19_P00807643	CYP1B1-AS1	ref|Homo sapiens CYP1B1 antisense RNA 1 (CYP1B1-AS1), long non-coding RNA [NR_027252]	0.593507	0.00757901	0.0612903
A_22_P00003909	lnc-CERK-1	gb|602426408F1 NIH_MGC_14 Homo sapiens cDNA clone IMAGE:4564465 5', mRNA sequence [BG327427]	0.650523	0.00762715	0.0615035
A_33_P3315733	TRAPPC10	gb|Homo sapiens trafficking protein particle complex 10, mRNA (cDNA clone IMAGE:5929666), complete cds. [BC046241]	0.733993	0.00773911	0.0621875
A_23_P37441	B2M	ref|Homo sapiens beta-2-microglobulin (B2M), mRNA [NM_004048]	0.580546	0.00774983	0.0622348
A_23_P255444	DAPP1	ref|Homo sapiens dual adaptor of phosphotyrosine and 3-phosphoinositides (DAPP1), mRNA [NM_014395]	0.979706	0.0078422	0.062644
A_21_P0000795	LINC00624	ref|Homo sapiens long intergenic non-protein coding RNA 624 (LINC00624), long non-coding RNA [NR_038423]	0.613791	0.0079722	0.0633174
A_23_P96158	KRT17	ref|Homo sapiens keratin 17, type I (KRT17), mRNA [NM_000422]	0.82379	0.00798443	0.0633788
A_23_P52761	MMP7	ref|Homo sapiens matrix metallopeptidase 7 (matrilysin, uterine) (MMP7), mRNA [NM_002423]	0.922436	0.00799579	0.0634269
A_23_P379649	BMF	ref|Homo sapiens Bcl2 modifying factor (BMF), transcript variant 1, mRNA [NM_001003940]	0.65182	0.00806605	0.0638363
A_33_P3232504	CYSRT1	ref|Homo sapiens cysteine-rich tail protein 1 (CYSRT1), mRNA [NM_199001]	0.755289	0.00807551	0.0638764
A_33_P3305790	NOS3	ref|Homo sapiens nitric oxide synthase 3 (endothelial cell) (NOS3), transcript variant 1, mRNA [NM_000603]	0.624852	0.00816137	0.0642934
A_23_P341223	KLHL21	ref|Homo sapiens kelch-like family member 21 (KLHL21), mRNA [NM_014851]	0.67375	0.00818157	0.0644352
A_21_P0000620	RNF144A-AS1	ref|Homo sapiens RNF144A antisense RNA 1 (RNF144A-AS1), long non-coding RNA [NR_033997]	0.638426	0.00822932	0.0646657
A_24_P183150	CXCL3	ref|Homo sapiens chemokine (C-X-C motif) ligand 3 (CXCL3), mRNA [NM_002090]	0.902567	0.00825352	0.0647826
A_33_P3394933	P4HA2	ref|Homo sapiens prolyl 4-hydroxylase, alpha polypeptide II (P4HA2), transcript variant 2, mRNA [NM_001017973]	0.604924	0.00832229	0.0651905
A_24_P323084	LINC00482	ref|Homo sapiens long intergenic non-protein coding RNA 482 (LINC00482), long non-coding RNA [NR_038080]	0.670875	0.00841469	0.0656932
A_24_P272225	ASH1L-AS1	ref|Homo sapiens ASH1L antisense RNA 1 (ASH1L-AS1), long non-coding RNA [NR_027023]	0.703382	0.00846062	0.0659078
A_33_P3352767	MC1R	ref|Homo sapiens melanocortin 1 receptor (alpha melanocyte stimulating hormone receptor) (MC1R), mRNA [NM_002386]	0.743908	0.00846349	0.0659078
A_33_P3278868	HEATR5A	gb|Homo sapiens HEAT repeat containing 5A, mRNA (cDNA clone IMAGE:6733067), complete cds. [BC062720]	0.834543	0.00850563	0.0661459
A_21_P0013177	XLOC_l2_013293	linc|BROAD Institute lincRNA (XLOC_l2_013293), lincRNA [TCONS_l2_00025693]	0.627905	0.0085171	0.0662174
A_22_P00005133	LINC00944	ens|long intergenic non-protein coding RNA 944 [Source:HGNC Symbol;Acc:HGNC:48640] [ENST00000542248]	0.75661	0.00858862	0.0666311
A_23_P145569	SLC22A1	ref|Homo sapiens solute carrier family 22 (organic cation transporter), member 1 (SLC22A1), transcript variant 2, mRNA [NM_153187]	0.77364	0.00863391	0.0668389
A_23_P130466	ZNF8	ref|Homo sapiens zinc finger protein 8 (ZNF8), mRNA [NM_021089]	0.667276	0.00866464	0.0670065
A_21_P0005869	lnc-TMEM64-1	linc|LNCipedia lincRNA (lnc-TMEM64-1), lincRNA [lnc-TMEM64-1:5]	0.630815	0.00868764	0.0671308
A_33_P3338360	SCARNA13	ref|Homo sapiens small Cajal body-specific RNA 13 (SCARNA13), guide RNA [NR_003002]	1.04284	0.00869704	0.0671856
A_33_P3240767	CIDEC	ref|Homo sapiens cell death-inducing DFFA-like effector c (CIDEC), transcript variant 3, mRNA [NM_022094]	0.699757	0.00872829	0.0673555
A_32_P219660	SPANXA1	ref|Homo sapiens sperm protein associated with the nucleus, X-linked, family member A1 (SPANXA1), mRNA [NM_013453]	0.908745	0.00876025	0.0675216
A_21_P0008458	LOC102724015	ref|PREDICTED: Homo sapiens uncharacterized LOC102724015 (LOC102724015), ncRNA [XR_424539]	0.634123	0.00876579	0.0675512
A_33_P3340580	ZNF385C	ref|Homo sapiens zinc finger protein 385C (ZNF385C), mRNA [NM_001242704]	0.602937	0.00876642	0.0675512
A_22_P00023255	ENST00000438158	gb|601566084F1 NIH_MGC_21 Homo sapiens cDNA clone IMAGE:3840837 5', mRNA sequence [BE735115]	0.587822	0.00877013	0.067553
A_24_P843020	THC2767512	Unknown	0.717404	0.00891451	0.0683935
A_23_P98350	BIRC3	ref|Homo sapiens baculoviral IAP repeat containing 3 (BIRC3), transcript variant 1, mRNA [NM_001165]	0.881752	0.00898621	0.0687985
A_23_P35912	CASP4	ref|Homo sapiens caspase 4, apoptosis-related cysteine peptidase (CASP4), transcript variant gamma, mRNA [NM_033306]	0.742571	0.00908894	0.069366
A_23_P4662	BCL3	ref|Homo sapiens B-cell CLL/lymphoma 3 (BCL3), mRNA [NM_005178]	0.637995	0.00916651	0.0697697
A_23_P28466	DAW1	ref|Homo sapiens dynein assembly factor with WDR repeat domains 1 (DAW1), mRNA [NM_178821]	0.655641	0.00917612	0.0697935
A_23_P160318	COL16A1	ref|Homo sapiens collagen, type XVI, alpha 1 (COL16A1), mRNA [NM_001856]	0.890901	0.00924033	0.0701096
A_23_P387471	MICB	ref|Homo sapiens MHC class I polypeptide-related sequence B (MICB), transcript variant 1, mRNA [NM_005931]	0.60752	0.00953723	0.071595
A_23_P112482	AQP3	ref|Homo sapiens aquaporin 3 (Gill blood group) (AQP3), mRNA [NM_004925]	1.1794	0.00955357	0.0716497
A_23_P13753	NFE2	ref|Homo sapiens nuclear factor, erythroid 2 (NFE2), transcript variant 1, mRNA [NM_006163]	0.701077	0.00959842	0.0718413
A_23_P327519	STARD4	ref|Homo sapiens StAR-related lipid transfer (START) domain containing 4 (STARD4), mRNA [NM_139164]	0.77531	0.00968452	0.0723525
A_33_P3556532	DNAH17	ens|dynein, axonemal, heavy chain 17 [Source:HGNC Symbol;Acc:HGNC:2946] [ENST00000587177]	0.988453	0.00975968	0.0727116
A_33_P3273552	KRT83	ref|Homo sapiens keratin 83, type II (KRT83), mRNA [NM_002282]	0.683182	0.00985879	0.0731224
A_21_P0000073	OSMR	ref|Homo sapiens oncostatin M receptor (OSMR), transcript variant 2, mRNA [NM_001168355]	0.648144	0.00988727	0.0732217
A_33_P3371727	SAT1	ens|spermidine/spermine N1-acetyltransferase 1 [Source:HGNC Symbol;Acc:HGNC:10540] [ENST00000379253]	0.919539	0.00992905	0.0733724
A_33_P3299232	BMS1P20	ref|Homo sapiens BMS1 pseudogene 20 (BMS1P20), non-coding RNA [NR_027293]	0.588701	0.00996239	0.0735098

## Sheet: DOWN_GapMalat1_vs_GapLacZ
GapMalat1_vs_GapLacZ_cell-lines
DOWN-regulated genes - logFC<-0.58 and pv<0.01
ProbeName	GeneName	Description	logFC	P.Value	adj.P.Val
A_23_P80648	MFN1	ref|Homo sapiens mitofusin 1 (MFN1), mRNA [NM_033540]	-2.63111	1.85397e-09	4.58524e-05
A_33_P3342410	EEF2K	ref|Homo sapiens eukaryotic elongation factor 2 kinase (EEF2K), mRNA [NM_013302]	-2.02418	2.98005e-09	4.58524e-05
A_33_P3255404	CLDN11	ref|Homo sapiens claudin 11 (CLDN11), transcript variant 1, mRNA [NM_005602]	-1.27549	3.73837e-09	4.58524e-05
A_21_P0010982	MALAT1	ref|Homo sapiens metastasis associated lung adenocarcinoma transcript 1 (non-protein coding) (MALAT1), long non-coding RNA [NR_002819]	-3.04355	4.35458e-09	4.58524e-05
A_23_P88069	LHFP	ref|Homo sapiens lipoma HMGIC fusion partner (LHFP), mRNA [NM_005780]	-3.13717	4.70298e-09	4.58524e-05
A_23_P61426	MSRA	ref|Homo sapiens methionine sulfoxide reductase A (MSRA), transcript variant 1, mRNA [NM_012331]	-1.22324	4.72697e-09	4.58524e-05
A_23_P55544	CCBE1	ref|Homo sapiens collagen and calcium binding EGF domains 1 (CCBE1), mRNA [NM_133459]	-1.55191	7.63923e-09	5.59704e-05
A_24_P2648	PTPN14	ref|Homo sapiens protein tyrosine phosphatase, non-receptor type 14 (PTPN14), mRNA [NM_005401]	-2.18704	8.60896e-09	5.59704e-05
A_24_P319923	MYLK	ref|Homo sapiens myosin light chain kinase (MYLK), transcript variant 1, mRNA [NM_053025]	-2.33238	9.94008e-09	5.59704e-05
A_24_P37253	LYPD6	ref|Homo sapiens LY6/PLAUR domain containing 6 (LYPD6), transcript variant 2, mRNA [NM_194317]	-1.42941	9.95861e-09	5.59704e-05
A_23_P158096	COL27A1	ref|Homo sapiens collagen, type XXVII, alpha 1 (COL27A1), mRNA [NM_032888]	-1.35362	1.05784e-08	5.59704e-05
A_19_P00323413	PTPN14	ref|Homo sapiens protein tyrosine phosphatase, non-receptor type 14 (PTPN14), mRNA [NM_005401]	-2.87786	1.20177e-08	5.82866e-05
A_33_P3387771	USP9X	ref|Homo sapiens ubiquitin specific peptidase 9, X-linked (USP9X), transcript variant 3, mRNA [NM_001039590]	-1.23565	1.36578e-08	6.11462e-05
A_23_P321452	PDZD8	ref|Homo sapiens PDZ domain containing 8 (PDZD8), mRNA [NM_173791]	-2.32534	1.52268e-08	6.33009e-05
A_22_P00014171	MALAT1	ref|Homo sapiens metastasis associated lung adenocarcinoma transcript 1 (non-protein coding) (MALAT1), long non-coding RNA [NR_002819]	-4.11581	1.93811e-08	7.52e-05
A_23_P214766	HIVEP2	ref|Homo sapiens human immunodeficiency virus type I enhancer binding protein 2 (HIVEP2), mRNA [NM_006734]	-1.5259	2.3137e-08	8.41621e-05
A_24_P942604	SMC1A	ref|Homo sapiens structural maintenance of chromosomes 1A (SMC1A), transcript variant 1, mRNA [NM_006306]	-0.921819	3.30709e-08	0.000113221
A_33_P3244669	TMEM30A	ref|Homo sapiens transmembrane protein 30A (TMEM30A), transcript variant 1, mRNA [NM_018247]	-2.44613	3.70272e-08	0.000118182
A_33_P3380982	TMEM30A	ref|Homo sapiens transmembrane protein 30A (TMEM30A), transcript variant 1, mRNA [NM_018247]	-2.50244	3.95626e-08	0.000118182
A_33_P3347168	TBL1X	ref|Homo sapiens transducin (beta)-like 1X-linked (TBL1X), transcript variant 1, mRNA [NM_005647]	-3.32254	4.06117e-08	0.000118182
A_23_P93629	TRIM24	ref|Homo sapiens tripartite motif containing 24 (TRIM24), transcript variant 1, mRNA [NM_015905]	-2.77796	4.84122e-08	0.000128794
A_33_P3357322	SMC2	ref|Homo sapiens structural maintenance of chromosomes 2 (SMC2), transcript variant 1, mRNA [NM_001042550]	-2.28685	4.8684e-08	0.000128794
A_23_P80068	BTG3	ref|Homo sapiens BTG family, member 3 (BTG3), transcript variant 2, mRNA [NM_006806]	-3.83952	5.13335e-08	0.000129898
A_19_P00319476	lnc-LTBP3-2	gb|Homo sapiens clone FLC0165 mRNA sequence. [AF130094]	-1.21378	5.77166e-08	0.000139965
A_24_P336848	ACYP2	ref|Homo sapiens acylphosphatase 2, muscle type (ACYP2), mRNA [NM_138448]	-1.86091	6.5067e-08	0.00014922
A_24_P142151	LRRC28	ref|Homo sapiens leucine rich repeat containing 28 (LRRC28), transcript variant 1, mRNA [NM_144598]	-1.10362	6.66607e-08	0.00014922
A_21_P0000195	FAM208B	ref|Homo sapiens family with sequence similarity 208, member B (FAM208B), mRNA [NM_017782]	-2.81996	7.818e-08	0.000157437
A_23_P143817	MYLK	ref|Homo sapiens myosin light chain kinase (MYLK), transcript variant 1, mRNA [NM_053025]	-2.33501	7.93116e-08	0.000157437
A_24_P210399	TM9SF2	ref|Homo sapiens transmembrane 9 superfamily member 2 (TM9SF2), mRNA [NM_004800]	-1.99327	8.11517e-08	0.000157437
A_23_P369479	MSI2	ref|Homo sapiens musashi RNA-binding protein 2 (MSI2), transcript variant 2, mRNA [NM_170721]	-1.63098	8.67812e-08	0.000162928
A_23_P205913	SLC24A1	ref|Homo sapiens solute carrier family 24 (sodium/potassium/calcium exchanger), member 1 (SLC24A1), transcript variant 1, mRNA [NM_004727]	-0.746702	1.33057e-07	0.000242001
A_33_P3248329	ZFAND3	ref|Homo sapiens zinc finger, AN1-type domain 3 (ZFAND3), mRNA [NM_021943]	-1.81436	1.40151e-07	0.00024718
A_33_P3310475	SEPT11	ref|Homo sapiens septin 11 (SEPT11), mRNA [NM_018243]	-2.84223	1.46555e-07	0.000250872
A_23_P318420	CTTNBP2NL	ref|Homo sapiens CTTNBP2 N-terminal like (CTTNBP2NL), mRNA [NM_018704]	-0.842225	1.68666e-07	0.000258913
A_23_P116614	ME3	ref|Homo sapiens malic enzyme 3, NADP(+)-dependent, mitochondrial (ME3), transcript variant 2, mRNA [NM_001014811]	-2.19594	1.81039e-07	0.000258913
A_21_P0000055	LYRM4	ref|Homo sapiens LYR motif containing 4 (LYRM4), transcript variant 2, mRNA [NM_001164840]	-1.78252	1.84639e-07	0.000258913
A_23_P129174	LRRC49	ref|Homo sapiens leucine rich repeat containing 49 (LRRC49), transcript variant 2, mRNA [NM_017691]	-1.21664	1.85575e-07	0.000258913
A_23_P40315	DZANK1	ref|Homo sapiens double zinc ribbon and ankyrin repeat domains 1 (DZANK1), mRNA [NM_001099407]	-1.07894	1.86422e-07	0.000258913
A_23_P48481	RAD51B	ref|Homo sapiens RAD51 paralog B (RAD51B), transcript variant 2, mRNA [NM_133510]	-0.899954	1.89884e-07	0.000258913
A_23_P1819	OR8B8	ref|Homo sapiens olfactory receptor, family 8, subfamily B, member 8 (OR8B8), mRNA [NM_012378]	-0.758641	1.9129e-07	0.000258913
A_33_P3280418	MGC72080	ref|Homo sapiens MGC72080 pseudogene (MGC72080), non-coding RNA [NR_002822]	-1.89825	2.22015e-07	0.000293671
A_23_P253052	CD99L2	ref|Homo sapiens CD99 molecule-like 2 (CD99L2), transcript variant 1, mRNA [NM_031462]	-2.49097	2.46087e-07	0.000317546
A_23_P216920	NEK6	ref|Homo sapiens NIMA-related kinase 6 (NEK6), transcript variant 2, mRNA [NM_014397]	-0.858261	2.50977e-07	0.000317546
A_21_P0009114	LOC101928659	ref|PREDICTED: Homo sapiens uncharacterized LOC101928659 (LOC101928659), ncRNA [XR_243494]	-0.712812	2.70351e-07	0.000334781
A_23_P114466	TBL1Y	ref|Homo sapiens transducin (beta)-like 1, Y-linked (TBL1Y), transcript variant 1, mRNA [NM_033284]	-2.95771	2.98573e-07	0.00035873
A_21_P0014903	A_21_P0014903	Unknown	-0.694878	3.02018e-07	0.00035873
A_22_P00000676	ENST00000458030	ens|acylphosphatase 2, muscle type [Source:HGNC Symbol;Acc:HGNC:180] [ENST00000458030]	-0.970755	3.14751e-07	0.000366377
A_23_P21485	PID1	ref|Homo sapiens phosphotyrosine interaction domain containing 1 (PID1), transcript variant 1, mRNA [NM_017933]	-0.992869	3.24222e-07	0.000370001
A_32_P32391	OR7E156P	ref|Homo sapiens olfactory receptor, family 7, subfamily E, member 156 pseudogene (OR7E156P), non-coding RNA [NR_002171]	-1.878	3.59124e-07	0.000397443
A_33_P3255209	MGAT5	ref|Homo sapiens mannosyl (alpha-1,6-)-glycoprotein beta-1,6-N-acetyl-glucosaminyltransferase (MGAT5), mRNA [NM_002410]	-0.928798	3.68755e-07	0.000397443
A_33_P3221253	LPP	ref|Homo sapiens LIM domain containing preferred translocation partner in lipoma (LPP), transcript variant 1, mRNA [NM_005578]	-1.29833	4.14341e-07	0.000423072
A_24_P333494	FBXO42	ref|Homo sapiens F-box protein 42 (FBXO42), mRNA [NM_018994]	-1.67436	4.5722e-07	0.000458804
A_22_P00009172	LOC100507577	ref|Homo sapiens uncharacterized LOC100507577 (LOC100507577), long non-coding RNA [NR_040677]	-0.932279	4.73923e-07	0.000467505
A_32_P123629	TTC39C	ref|Homo sapiens tetratricopeptide repeat domain 39C (TTC39C), transcript variant 4, mRNA [NM_001292030]	-0.587279	5.29125e-07	0.000496704
A_23_P318300	ZAK	ref|Homo sapiens sterile alpha motif and leucine zipper containing kinase AZK (ZAK), transcript variant 2, mRNA [NM_133646]	-1.05545	5.43897e-07	0.000502466
A_23_P154411	PPIG	ref|Homo sapiens peptidylprolyl isomerase G (cyclophilin G) (PPIG), mRNA [NM_004792]	-2.44612	6.04583e-07	0.000541344
A_23_P209944	RETSAT	ref|Homo sapiens retinol saturase (all-trans-retinol 13,14-reductase) (RETSAT), mRNA [NM_017750]	-0.938172	6.47697e-07	0.000570307
A_23_P20392	PSD3	ref|Homo sapiens pleckstrin and Sec7 domain containing 3 (PSD3), transcript variant 1, mRNA [NM_015310]	-1.10448	6.59311e-07	0.000570307
A_23_P128663	SACS	ref|Homo sapiens sacsin molecular chaperone (SACS), transcript variant 1, mRNA [NM_014363]	-1.0167	6.7238e-07	0.000570307
A_22_P00010283	lnc-MTPAP-1	gb|Homo sapiens cDNA FLJ43322 fis, clone NT2RI2027975. [AK125312]	-0.708588	7.04348e-07	0.000580898
A_23_P158925	GPR125	ref|Homo sapiens G protein-coupled receptor 125 (GPR125), mRNA [NM_145290]	-1.76976	7.08643e-07	0.000580898
A_24_P106794	NUDCD1	ref|Homo sapiens NudC domain containing 1 (NUDCD1), transcript variant 1, mRNA [NM_032869]	-0.933866	7.88419e-07	0.000621864
A_24_P275873	TBCD	ref|Homo sapiens tubulin folding cofactor D (TBCD), mRNA [NM_005993]	-1.0327	7.90673e-07	0.000621864
A_32_P41065	TMCC1	ref|Homo sapiens transmembrane and coiled-coil domain family 1 (TMCC1), transcript variant 1, mRNA [NM_001017395]	-0.824799	8.37731e-07	0.000641536
A_23_P58506	ELL2	ref|Homo sapiens elongation factor, RNA polymerase II, 2 (ELL2), mRNA [NM_012081]	-0.637825	8.86312e-07	0.000658391
A_21_P0007464	ENST00000625158	ens|Metastasis-associated lung adenocarcinoma transcript 1 [Source:UniProtKB/Swiss-Prot;Acc:Q9UHZ2] [ENST00000625158]	-1.96908	8.97366e-07	0.000658391
A_23_P134125	MAP3K5	ref|Homo sapiens mitogen-activated protein kinase kinase kinase 5 (MAP3K5), mRNA [NM_005923]	-1.8586	9.18728e-07	0.000658391
A_33_P3246318	RBX1	ref|Homo sapiens ring-box 1, E3 ubiquitin protein ligase (RBX1), mRNA [NM_014248]	-1.04875	9.37826e-07	0.000658391
A_23_P100602	TBCD	ref|Homo sapiens tubulin folding cofactor D (TBCD), mRNA [NM_005993]	-0.834438	9.39357e-07	0.000658391
A_33_P3507542	LEPREL2	ref|Homo sapiens leprecan-like 2 (LEPREL2), mRNA [NM_014262]	-1.01175	9.68905e-07	0.000658391
A_23_P44195	MSI2	ref|Homo sapiens musashi RNA-binding protein 2 (MSI2), transcript variant 1, mRNA [NM_138962]	-1.53455	9.83009e-07	0.000658391
A_24_P417162	TBL1X	ref|Homo sapiens transducin (beta)-like 1X-linked (TBL1X), transcript variant 1, mRNA [NM_005647]	-2.97801	9.99704e-07	0.000658391
A_23_P146922	GAS6	ref|Homo sapiens growth arrest-specific 6 (GAS6), mRNA [NM_000820]	-1.03169	1.0068e-06	0.000658391
A_33_P3248992	ACADSB	ref|Homo sapiens acyl-CoA dehydrogenase, short/branched chain (ACADSB), mRNA [NM_001609]	-0.966194	1.05979e-06	0.000669576
A_24_P37441	PDK1	ref|Homo sapiens pyruvate dehydrogenase kinase, isozyme 1 (PDK1), transcript variant 2, mRNA [NM_002610]	-1.05763	1.0859e-06	0.000669576
A_33_P3231367	ATXN10	ref|Homo sapiens ataxin 10 (ATXN10), transcript variant 1, mRNA [NM_013236]	-1.76281	1.08615e-06	0.000669576
A_33_P3347161	TBL1X	ref|Homo sapiens transducin (beta)-like 1X-linked (TBL1X), transcript variant 1, mRNA [NM_005647]	-2.20061	1.1157e-06	0.000669576
A_23_P316150	IFT80	ref|Homo sapiens intraflagellar transport 80 (IFT80), transcript variant 1, mRNA [NM_020800]	-1.19505	1.11654e-06	0.000669576
A_24_P827	SUPT3H	ref|Homo sapiens suppressor of Ty 3 homolog (S. cerevisiae) (SUPT3H), transcript variant 1, mRNA [NM_003599]	-0.709368	1.12745e-06	0.000669576
A_23_P300905	CCNY	ref|Homo sapiens cyclin Y (CCNY), transcript variant 1, mRNA [NM_145012]	-1.24609	1.16385e-06	0.000677374
A_23_P54556	MKL2	ref|Homo sapiens MKL/myocardin-like 2 (MKL2), mRNA [NM_014048]	-0.768356	1.20264e-06	0.00069302
A_23_P127150	TUBGCP2	ref|Homo sapiens tubulin, gamma complex associated protein 2 (TUBGCP2), transcript variant 2, mRNA [NM_006659]	-0.632813	1.23499e-06	0.000698224
A_33_P3270192	DIS3L2	ens|DIS3 like 3'-5' exoribonuclease 2 [Source:HGNC Symbol;Acc:HGNC:28648] [ENST00000409401]	-1.03323	1.23567e-06	0.000698224
A_23_P7361	ELOVL6	ref|Homo sapiens ELOVL fatty acid elongase 6 (ELOVL6), transcript variant 1, mRNA [NM_024090]	-0.773846	1.26666e-06	0.000699755
A_23_P114144	CCDC22	ref|Homo sapiens coiled-coil domain containing 22 (CCDC22), mRNA [NM_014008]	-1.2054	1.28616e-06	0.000699755
A_33_P3419998	SLC4A8	ref|Homo sapiens solute carrier family 4, sodium bicarbonate cotransporter, member 8 (SLC4A8), transcript variant 1, mRNA [NM_001039960]	-0.720565	1.30503e-06	0.000699755
A_33_P3261505	EPG5	ref|Homo sapiens ectopic P-granules autophagy protein 5 homolog (C. elegans) (EPG5), mRNA [NM_020964]	-1.48426	1.31106e-06	0.000699755
A_23_P50389	NAT14	ref|Homo sapiens N-acetyltransferase 14 (GCN5-related, putative) (NAT14), mRNA [NM_020378]	-0.88746	1.37425e-06	0.000699755
A_23_P42829	SND1	ref|Homo sapiens staphylococcal nuclease and tudor domain containing 1 (SND1), mRNA [NM_014390]	-1.58701	1.38626e-06	0.000699755
A_23_P367816	SNX29	ref|Homo sapiens sorting nexin 29 (SNX29), mRNA [NM_032167]	-1.67944	1.42808e-06	0.000699755
A_24_P405430	TIA1	ref|Homo sapiens TIA1 cytotoxic granule-associated RNA binding protein (TIA1), transcript variant 2, mRNA [NM_022173]	-1.37766	1.4408e-06	0.000699755
A_23_P334751	B3GALNT2	ref|Homo sapiens beta-1,3-N-acetylgalactosaminyltransferase 2 (B3GALNT2), transcript variant 1, mRNA [NM_152490]	-2.18035	1.44158e-06	0.000699755
A_33_P3369939	DNAJC21	ref|Homo sapiens DnaJ (Hsp40) homolog, subfamily C, member 21 (DNAJC21), transcript variant 1, mRNA [NM_194283]	-1.07511	1.47378e-06	0.000699755
A_24_P940803	EPT1	ref|Homo sapiens ethanolaminephosphotransferase 1 (CDP-ethanolamine-specific) (EPT1), mRNA [NM_033505]	-1.9907	1.47884e-06	0.000699755
A_23_P30275	PCYOX1L	ref|Homo sapiens prenylcysteine oxidase 1 like (PCYOX1L), transcript variant 1, mRNA [NM_024028]	-1.15014	1.50847e-06	0.000705982
A_22_P00010891	LINC00116	ref|Homo sapiens long intergenic non-protein coding RNA 116 (LINC00116), long non-coding RNA [NR_027063]	-0.643786	1.51626e-06	0.000705982
A_23_P16110	OR7E24	ref|Homo sapiens olfactory receptor, family 7, subfamily E, member 24 (OR7E24), mRNA [NM_001079935]	-1.92007	1.5663e-06	0.00071262
A_23_P69242	SUMF1	ref|Homo sapiens sulfatase modifying factor 1 (SUMF1), transcript variant 1, mRNA [NM_182760]	-1.54594	1.56725e-06	0.00071262
A_24_P26554	LYRM4	ref|Homo sapiens LYR motif containing 4 (LYRM4), transcript variant 1, mRNA [NM_020408]	-1.22034	1.59476e-06	0.000713117
A_23_P24244	FAM208B	ref|Homo sapiens family with sequence similarity 208, member B (FAM208B), mRNA [NM_017782]	-2.14297	1.60186e-06	0.000713117
A_23_P250478	PDK3	ref|Homo sapiens pyruvate dehydrogenase kinase, isozyme 3 (PDK3), transcript variant 2, mRNA [NM_005391]	-0.731094	1.6051e-06	0.000713117
A_33_P3234864	UTRN	ref|Homo sapiens utrophin (UTRN), mRNA [NM_007124]	-1.21604	1.66859e-06	0.000728565
A_33_P3347976	MIB1	ref|Homo sapiens mindbomb E3 ubiquitin protein ligase 1 (MIB1), mRNA [NM_020774]	-1.00119	1.68006e-06	0.000728565
A_23_P46819	BTRC	ref|Homo sapiens beta-transducin repeat containing E3 ubiquitin protein ligase (BTRC), transcript variant 1, mRNA [NM_033637]	-1.05197	1.68994e-06	0.000728565
A_23_P252855	BRIX1	ref|Homo sapiens BRX1, biogenesis of ribosomes, homolog (S. cerevisiae) (BRIX1), mRNA [NM_018321]	-1.86633	1.73441e-06	0.000742238
A_23_P26865	MYH3	ref|Homo sapiens myosin, heavy chain 3, skeletal muscle, embryonic (MYH3), mRNA [NM_002470]	-0.741712	1.82665e-06	0.000770382
A_23_P214354	EXOC2	ref|Homo sapiens exocyst complex component 2 (EXOC2), transcript variant 1, mRNA [NM_018303]	-0.870326	1.88037e-06	0.000777404
A_33_P3341424	MYO10	ref|Homo sapiens myosin X (MYO10), mRNA [NM_012334]	-0.73391	1.89387e-06	0.000777404
A_23_P93543	PEX7	ref|Homo sapiens peroxisomal biogenesis factor 7 (PEX7), mRNA [NM_000288]	-1.73511	1.89673e-06	0.000777404
A_23_P200260	PCNXL2	ref|Homo sapiens pecanex-like 2 (Drosophila) (PCNXL2), mRNA [NM_014801]	-1.0237	1.94783e-06	0.000792767
A_23_P85004	DIAPH2	ref|Homo sapiens diaphanous-related formin 2 (DIAPH2), transcript variant 12C, mRNA [NM_007309]	-1.33463	2.01457e-06	0.000814234
A_23_P68486	FAM210B	ref|Homo sapiens family with sequence similarity 210, member B (FAM210B), mRNA [NM_080821]	-0.71939	2.04895e-06	0.000822088
A_33_P3217218	AGPAT5	ref|Homo sapiens 1-acylglycerol-3-phosphate O-acyltransferase 5 (AGPAT5), mRNA [NM_018361]	-0.678853	2.06225e-06	0.000822088
A_23_P428248	TTC21A	ref|Homo sapiens tetratricopeptide repeat domain 21A (TTC21A), transcript variant 2, mRNA [NM_145755]	-0.790419	2.09348e-06	0.000826585
A_24_P694760	ERC1	ref|Homo sapiens ELKS/RAB6-interacting/CAST family member 1 (ERC1), transcript variant epsilon, mRNA [NM_178040]	-0.843841	2.22264e-06	0.000855347
A_23_P201731	TRAF5	ref|Homo sapiens TNF receptor-associated factor 5 (TRAF5), transcript variant 1, mRNA [NM_004619]	-1.36837	2.23386e-06	0.000855347
A_33_P3235004	MYH10	ref|Homo sapiens myosin, heavy chain 10, non-muscle (MYH10), transcript variant 1, mRNA [NM_001256012]	-0.915134	2.28504e-06	0.000863582
A_24_P363087	C5orf45	ref|Homo sapiens chromosome 5 open reading frame 45 (C5orf45), transcript variant 1, mRNA [NM_016175]	-0.944125	2.32459e-06	0.000872861
A_33_P3259775	DOCK5	ref|Homo sapiens dedicator of cytokinesis 5 (DOCK5), mRNA [NM_024940]	-1.23121	2.36454e-06	0.000875032
A_33_P3594214	OR7E12P	ref|Homo sapiens olfactory receptor, family 7, subfamily E, member 12 pseudogene (OR7E12P), non-coding RNA [NR_044999]	-1.92406	2.37548e-06	0.000875032
A_21_P0010695	LINC00339	ref|Homo sapiens long intergenic non-protein coding RNA 339 (LINC00339), transcript variant 3, long non-coding RNA [NR_109762]	-0.702455	2.39965e-06	0.000878376
A_24_P100551	SH3RF1	ref|Homo sapiens SH3 domain containing ring finger 1 (SH3RF1), mRNA [NM_020870]	-1.97382	2.45517e-06	0.00088995
A_32_P27706	AGPS	ref|Homo sapiens alkylglycerone phosphate synthase (AGPS), mRNA [NM_003659]	-1.2215	2.46185e-06	0.00088995
A_24_P370471	ATG10	ref|Homo sapiens autophagy related 10 (ATG10), transcript variant 2, mRNA [NM_031482]	-1.50221	2.51863e-06	0.000902203
A_32_P175539	RCN2	ref|Homo sapiens reticulocalbin 2, EF-hand calcium binding domain (RCN2), transcript variant 1, mRNA [NM_002902]	-0.956219	2.57882e-06	0.000915182
A_23_P121082	GBE1	ref|Homo sapiens glucan (1,4-alpha-), branching enzyme 1 (GBE1), mRNA [NM_000158]	-0.727307	2.73578e-06	0.000959782
A_23_P252403	COMMD10	ref|Homo sapiens COMM domain containing 10 (COMMD10), mRNA [NM_016144]	-0.604193	2.73748e-06	0.000959782
A_23_P134714	HRSP12	ref|Homo sapiens heat-responsive protein 12 (HRSP12), mRNA [NM_005836]	-2.05773	2.76091e-06	0.000962201
A_23_P151159	TCHP	ref|Homo sapiens trichoplein, keratin filament binding (TCHP), transcript variant 1, mRNA [NM_032300]	-0.679607	2.88526e-06	0.000993639
A_23_P324523	IQCK	ref|Homo sapiens IQ motif containing K (IQCK), mRNA [NM_153208]	-0.881287	2.96657e-06	0.00100969
A_32_P20454	COPA	ref|Homo sapiens coatomer protein complex, subunit alpha (COPA), transcript variant 1, mRNA [NM_001098398]	-1.11579	3.02064e-06	0.00102212
A_23_P435002	SRFBP1	ref|Homo sapiens serum response factor binding protein 1 (SRFBP1), mRNA [NM_152546]	-1.40579	3.04457e-06	0.00102426
A_24_P916496	PRKCA	ref|Homo sapiens protein kinase C, alpha (PRKCA), mRNA [NM_002737]	-1.0857	3.13399e-06	0.00104229
A_23_P396328	MPDZ	ref|Homo sapiens multiple PDZ domain protein (MPDZ), transcript variant 1, mRNA [NM_003829]	-1.60181	3.22349e-06	0.00106136
A_24_P131522	ANTXR1	ref|Homo sapiens anthrax toxin receptor 1 (ANTXR1), transcript variant 1, mRNA [NM_032208]	-1.71353	3.37391e-06	0.00109092
A_23_P100203	HSBP1	ref|Homo sapiens heat shock factor binding protein 1 (HSBP1), mRNA [NM_001537]	-0.868854	3.43455e-06	0.00110439
A_23_P25835	FNTB	ref|Homo sapiens farnesyltransferase, CAAX box, beta (FNTB), mRNA [NM_002028]	-1.0063	3.49819e-06	0.00111098
A_24_P175612	SFXN2	ref|Homo sapiens sideroflexin 2 (SFXN2), mRNA [NM_178858]	-0.590392	3.50998e-06	0.00111098
A_32_P99100	PTPRK	ref|Homo sapiens protein tyrosine phosphatase, receptor type, K (PTPRK), transcript variant 2, mRNA [NM_002844]	-1.88456	3.51232e-06	0.00111098
A_33_P3223749	MED14	ref|Homo sapiens mediator complex subunit 14 (MED14), mRNA [NM_004229]	-1.74153	3.552e-06	0.00111608
A_23_P21785	NSUN3	ref|Homo sapiens NOP2/Sun domain family, member 3 (NSUN3), mRNA [NM_022072]	-0.84357	3.56832e-06	0.00111608
A_23_P212213	THUMPD3	ref|Homo sapiens THUMP domain containing 3 (THUMPD3), transcript variant 1, mRNA [NM_015453]	-1.81761	3.77872e-06	0.00114969
A_23_P57413	PPM1F	ref|Homo sapiens protein phosphatase, Mg2+/Mn2+ dependent, 1F (PPM1F), mRNA [NM_014634]	-0.62063	3.79266e-06	0.00114969
A_33_P3326989	MOK	ref|Homo sapiens MOK protein kinase (MOK), transcript variant 1, mRNA [NM_014226]	-0.78877	3.79273e-06	0.00114969
A_23_P104692	PELI3	ref|Homo sapiens pellino E3 ubiquitin protein ligase family member 3 (PELI3), transcript variant 1, mRNA [NM_145065]	-0.78903	3.83706e-06	0.00115235
A_33_P3422812	C7orf73	ref|Homo sapiens chromosome 7 open reading frame 73 (C7orf73), mRNA [NM_001130929]	-1.07896	3.85384e-06	0.00115235
A_23_P45059	DOCK1	ref|Homo sapiens dedicator of cytokinesis 1 (DOCK1), transcript variant 2, mRNA [NM_001380]	-1.43084	3.91295e-06	0.00115235
A_23_P152678	B9D1	ref|Homo sapiens B9 protein domain 1 (B9D1), transcript variant 2, mRNA [NM_015681]	-1.08202	3.93406e-06	0.00115235
A_33_P3359047	LYPD6	ref|Homo sapiens LY6/PLAUR domain containing 6 (LYPD6), transcript variant 1, mRNA [NM_001195685]	-1.619	3.93549e-06	0.00115235
A_33_P3242548	PRDM5	ref|Homo sapiens PR domain containing 5 (PRDM5), transcript variant 3, mRNA [NM_001300824]	-0.923278	3.95989e-06	0.00115235
A_24_P88801	NPHP1	ref|Homo sapiens nephronophthisis 1 (juvenile) (NPHP1), transcript variant 1, mRNA [NM_000272]	-0.842025	4.063e-06	0.00117647
A_33_P3235975	CHCHD6	ref|Homo sapiens coiled-coil-helix-coiled-coil-helix domain containing 6 (CHCHD6), mRNA [NM_032343]	-0.589947	4.12997e-06	0.00118994
A_33_P3409477	UBASH3B	ref|Homo sapiens ubiquitin associated and SH3 domain containing B (UBASH3B), mRNA [NM_032873]	-1.32934	4.18905e-06	0.00119533
A_32_P194115	SUN2	ref|Homo sapiens Sad1 and UNC84 domain containing 2 (SUN2), transcript variant 2, mRNA [NM_015374]	-0.794112	4.37723e-06	0.00123669
A_23_P90845	TIA1	ref|Homo sapiens TIA1 cytotoxic granule-associated RNA binding protein (TIA1), transcript variant 2, mRNA [NM_022173]	-1.40364	4.46178e-06	0.00124851
A_23_P32328	LYRM4	ref|Homo sapiens LYR motif containing 4 (LYRM4), transcript variant 1, mRNA [NM_020408]	-2.29473	4.50258e-06	0.00124934
A_32_P524014	UTRN	ref|Homo sapiens utrophin (UTRN), mRNA [NM_007124]	-2.35971	4.52374e-06	0.00124934
A_23_P334282	BMP2K	ref|Homo sapiens BMP2 inducible kinase (BMP2K), transcript variant 2, mRNA [NM_017593]	-0.783115	4.58743e-06	0.00124934
A_33_P3409099	ATXN1	ref|Homo sapiens ataxin 1 (ATXN1), transcript variant 1, mRNA [NM_000332]	-0.618513	4.61259e-06	0.00124934
A_32_P1701	POLA1	ref|Homo sapiens polymerase (DNA directed), alpha 1, catalytic subunit (POLA1), mRNA [NM_016937]	-2.3352	4.61518e-06	0.00124934
A_23_P211212	COL18A1	ref|Homo sapiens collagen, type XVIII, alpha 1 (COL18A1), transcript variant 1, mRNA [NM_030582]	-1.426	4.66889e-06	0.00125305
A_33_P3209646	WDFY2	ref|Homo sapiens WD repeat and FYVE domain containing 2 (WDFY2), mRNA [NM_052950]	-0.892117	4.67734e-06	0.00125305
A_24_P71938	SMAD1	ref|Homo sapiens SMAD family member 1 (SMAD1), transcript variant 1, mRNA [NM_005900]	-0.776159	4.74396e-06	0.00125495
A_33_P3296940	FNDC3B	ref|Homo sapiens fibronectin type III domain containing 3B (FNDC3B), transcript variant 1, mRNA [NM_022763]	-1.09973	4.77534e-06	0.00125495
A_23_P301877	MED27	ref|Homo sapiens mediator complex subunit 27 (MED27), transcript variant 1, mRNA [NM_004269]	-0.664789	4.77659e-06	0.00125495
A_23_P117933	GCSH	ref|Homo sapiens glycine cleavage system protein H (aminomethyl carrier) (GCSH), transcript variant 1, mRNA [NM_004483]	-0.771267	4.91606e-06	0.0012753
A_23_P143987	ATG7	ref|Homo sapiens autophagy related 7 (ATG7), transcript variant 1, mRNA [NM_006395]	-0.586434	4.93021e-06	0.0012753
A_23_P215318	VPS41	ref|Homo sapiens vacuolar protein sorting 41 homolog (S. cerevisiae) (VPS41), transcript variant 1, mRNA [NM_014396]	-0.737442	4.97422e-06	0.00128099
A_22_P00002220	ENST00000568571	Unknown	-1.1515	5.09484e-06	0.00130628
A_23_P210829	PCMTD2	ref|Homo sapiens protein-L-isoaspartate (D-aspartate) O-methyltransferase domain containing 2 (PCMTD2), transcript variant 1, mRNA [NM_018257]	-0.880801	5.13388e-06	0.00131051
A_33_P3378334	SMC2	ref|Homo sapiens structural maintenance of chromosomes 2 (SMC2), transcript variant 1, mRNA [NM_001042550]	-1.61648	5.16876e-06	0.00131365
A_23_P251377	HMCES	ref|Homo sapiens 5-hydroxymethylcytosine (hmC) binding, ES cell-specific (HMCES), transcript variant 1, mRNA [NM_001006109]	-1.27041	5.20106e-06	0.00131612
A_24_P941831	TMEM237	ref|Homo sapiens transmembrane protein 237 (TMEM237), transcript variant 1, mRNA [NM_001044385]	-0.827364	5.28875e-06	0.00131963
A_23_P123193	ACTR3B	ref|Homo sapiens ARP3 actin-related protein 3 homolog B (yeast) (ACTR3B), transcript variant 1, mRNA [NM_020445]	-1.43854	5.32451e-06	0.00131963
A_22_P00024689	MALAT1	ref|Homo sapiens metastasis associated lung adenocarcinoma transcript 1 (non-protein coding) (MALAT1), long non-coding RNA [NR_002819]	-1.20341	5.33025e-06	0.00131963
A_24_P66001	UQCR10	ref|Homo sapiens ubiquinol-cytochrome c reductase, complex III subunit X (UQCR10), transcript variant 2, mRNA [NM_001003684]	-0.693581	5.36335e-06	0.00131963
A_33_P3628409	PKI55	ref|Homo sapiens DKFZp434H1419 (PKI55), long non-coding RNA [NR_037701]	-0.716118	5.37434e-06	0.00131963
A_24_P350245	DOCK5	ref|Homo sapiens dedicator of cytokinesis 5 (DOCK5), mRNA [NM_024940]	-1.16108	5.37617e-06	0.00131963
A_32_P755542	TAMM41	ref|Homo sapiens TAM41, mitochondrial translocator assembly and maintenance protein, homolog (S. cerevisiae) (TAMM41), transcript variant 2, mRNA [NM_138807]	-0.862893	5.42457e-06	0.00131963
A_23_P65278	NBEA	ref|Homo sapiens neurobeachin (NBEA), transcript variant 1, mRNA [NM_015678]	-1.50037	5.45169e-06	0.00131963
A_33_P3300395	APITD1	ref|Homo sapiens apoptosis-inducing, TAF9-like domain 1 (APITD1), transcript variant A, mRNA [NM_199294]	-0.744784	5.46437e-06	0.00131963
A_32_P226186	KIAA1549	ref|Homo sapiens KIAA1549 (KIAA1549), transcript variant 2, mRNA [NM_001164665]	-1.39273	5.49555e-06	0.00132168
A_33_P3234859	UTRN	ref|Homo sapiens utrophin (UTRN), mRNA [NM_007124]	-0.793071	5.54773e-06	0.00132787
A_21_P0004864	ENST00000562904	ref|PREDICTED: Homo sapiens uncharacterized LOC102724851 (LOC102724851), transcript variant X1, ncRNA [XR_427900]	-1.33974	5.56693e-06	0.00132787
A_22_P00012047	lnc-PLEKHG6-1	gb|nm91g12.s1 NCI_CGAP_Co9 Homo sapiens cDNA clone IMAGE:1075654 3' similar to gb:M63121 TUMOR NECROSIS FACTOR RECEPTOR 1 PRECURSOR (HUMAN);, mRNA sequence [AA577485]	-1.2395	5.68617e-06	0.00135078
A_23_P345928	METTL25	ref|Homo sapiens methyltransferase like 25 (METTL25), mRNA [NM_032230]	-0.651635	5.71748e-06	0.00135269
A_23_P138717	RGS10	ref|Homo sapiens regulator of G-protein signaling 10 (RGS10), transcript variant 1, mRNA [NM_001005339]	-2.42076	5.81595e-06	0.00136708
A_23_P96041	TMEM164	ref|Homo sapiens transmembrane protein 164 (TMEM164), transcript variant 2, mRNA [NM_032227]	-1.27738	5.82526e-06	0.00136708
A_23_P207319	MAP3K14	ref|Homo sapiens mitogen-activated protein kinase kinase kinase 14 (MAP3K14), mRNA [NM_003954]	-1.38934	5.89524e-06	0.00137244
A_24_P154948	GARS	ref|Homo sapiens glycyl-tRNA synthetase (GARS), mRNA [NM_002047]	-1.59756	5.9788e-06	0.00137724
A_33_P3209229	RAB26	ref|Homo sapiens RAB26, member RAS oncogene family (RAB26), mRNA [NM_014353]	-0.619139	5.98688e-06	0.00137724
A_23_P124855	ZCCHC7	ref|Homo sapiens zinc finger, CCHC domain containing 7 (ZCCHC7), transcript variant 4, mRNA [NM_032226]	-0.855696	6.04435e-06	0.00137794
A_23_P83436	PEPD	ref|Homo sapiens peptidase D (PEPD), transcript variant 1, mRNA [NM_000285]	-1.30683	6.19378e-06	0.00137794
A_33_P3294509	CD44	ref|Homo sapiens CD44 molecule (Indian blood group) (CD44), transcript variant 1, mRNA [NM_000610]	-0.886676	6.21551e-06	0.00137794
A_23_P115137	LAMTOR5	ref|Homo sapiens late endosomal/lysosomal adaptor, MAPK and MTOR activator 5 (LAMTOR5), mRNA [NM_006402]	-0.644263	6.4112e-06	0.0014134
A_23_P424002	POU2F1	ref|Homo sapiens POU class 2 homeobox 1 (POU2F1), transcript variant 1, mRNA [NM_002697]	-2.07301	6.47017e-06	0.00142102
A_33_P3503537	LOC285178	gb|Homo sapiens cDNA FLJ34252 fis, clone FCBBF5000061. [AK091571]	-0.95023	6.64913e-06	0.00143861
A_33_P3399061	ADARB1	ref|Homo sapiens adenosine deaminase, RNA-specific, B1 (ADARB1), transcript variant 4, non-coding RNA [NR_027673]	-0.597254	6.86916e-06	0.00146982
A_33_P3272563	NMT2	ref|Homo sapiens N-myristoyltransferase 2 (NMT2), mRNA [NM_004808]	-0.807859	6.9321e-06	0.00147509
A_22_P00011693	PDK3	ref|Homo sapiens pyruvate dehydrogenase kinase, isozyme 3 (PDK3), transcript variant 1, mRNA [NM_001142386]	-2.22235	6.9698e-06	0.00147509
A_24_P280113	IL13RA1	ref|Homo sapiens interleukin 13 receptor, alpha 1 (IL13RA1), mRNA [NM_001560]	-1.03487	7.13167e-06	0.00149893
A_24_P925062	MXRA7	ref|Homo sapiens matrix-remodelling associated 7 (MXRA7), transcript variant 1, mRNA [NM_001008528]	-0.747066	7.13394e-06	0.00149893
A_22_P00000010	ADAM12	ref|Homo sapiens ADAM metallopeptidase domain 12 (ADAM12), transcript variant 1, mRNA [NM_003474]	-1.36552	7.19693e-06	0.00150672
A_22_P00006379	ENST00000606251	ens|long intergenic non-protein coding RNA 1184 [Source:HGNC Symbol;Acc:HGNC:49565] [ENST00000606251]	-0.780587	7.29315e-06	0.00151596
A_33_P3224265	ENST00000479035	ens|ribosomal protein L23 [Source:HGNC Symbol;Acc:HGNC:10316] [ENST00000479035]	-0.697768	7.34601e-06	0.00152151
A_33_P3214635	FECH	ref|Homo sapiens ferrochelatase (FECH), transcript variant 1, mRNA [NM_001012515]	-0.748638	7.47367e-06	0.00153702
A_32_P120604	SNX29	gb|Homo sapiens sorting nexin 29, mRNA (cDNA clone IMAGE:5177668), partial cds. [BC029857]	-0.993295	7.61215e-06	0.00154907
A_24_P388433	PPP2R3A	ref|Homo sapiens protein phosphatase 2, regulatory subunit B'', alpha (PPP2R3A), transcript variant 1, mRNA [NM_002718]	-2.07732	7.75248e-06	0.00156667
A_22_P00023177	lnc-VTI1A-3	gb|Homo sapiens cDNA: FLJ21484 fis, clone COL05256. [AK025137]	-0.861623	7.93412e-06	0.00159232
A_23_P133279	FAM173B	ref|Homo sapiens family with sequence similarity 173, member B (FAM173B), transcript variant 1, mRNA [NM_199133]	-0.762476	8.00459e-06	0.00159783
A_24_P223124	FNDC3B	ref|Homo sapiens fibronectin type III domain containing 3B (FNDC3B), transcript variant 1, mRNA [NM_022763]	-1.71788	8.09008e-06	0.00160153
A_33_P3319041	HMGB3	ref|Homo sapiens high mobility group box 3 (HMGB3), transcript variant 1, mRNA [NM_001301228]	-0.716805	8.34558e-06	0.00164095
A_24_P323815	MYCBP2	ref|Homo sapiens MYC binding protein 2, E3 ubiquitin protein ligase (MYCBP2), mRNA [NM_015057]	-1.16636	8.85216e-06	0.00169714
A_23_P201790	PPP1R12B	ref|Homo sapiens protein phosphatase 1, regulatory subunit 12B (PPP1R12B), transcript variant 1, mRNA [NM_002481]	-1.41609	8.92474e-06	0.00170304
A_23_P161237	GBF1	ref|Homo sapiens golgi brefeldin A resistant guanine nucleotide exchange factor 1 (GBF1), transcript variant 1, mRNA [NM_004193]	-1.41572	9.04793e-06	0.00170347
A_23_P430201	CEP128	ref|Homo sapiens centrosomal protein 128kDa (CEP128), mRNA [NM_152446]	-1.12371	9.07331e-06	0.00170347
A_33_P3245824	PQLC1	ref|Homo sapiens PQ loop repeat containing 1 (PQLC1), transcript variant 1, mRNA [NM_025078]	-0.708277	9.13274e-06	0.00170912
A_19_P00321977	lnc-LTBP3-2	gb|Homo sapiens clone FLC0165 mRNA sequence. [AF130094]	-1.27372	9.31208e-06	0.00173258
A_23_P362893	TEAD1	ref|Homo sapiens TEA domain family member 1 (SV40 transcriptional enhancer factor) (TEAD1), mRNA [NM_021961]	-1.34184	9.33983e-06	0.00173258
A_23_P335848	GIT2	ref|Homo sapiens G protein-coupled receptor kinase interacting ArfGAP 2 (GIT2), transcript variant 1, mRNA [NM_057169]	-0.795951	9.44098e-06	0.00174436
A_22_P00004713	LOC100506844	ref|Homo sapiens uncharacterized LOC100506844 (LOC100506844), long non-coding RNA [NR_038269]	-0.956738	9.56861e-06	0.00175679
A_23_P42265	APOM	ref|Homo sapiens apolipoprotein M (APOM), transcript variant 1, mRNA [NM_019101]	-1.04286	9.84432e-06	0.00179425
A_23_P59718	SRI	ref|Homo sapiens sorcin (SRI), transcript variant 1, mRNA [NM_003130]	-0.61331	9.86514e-06	0.00179425
A_33_P3886707	PPA2	ref|Homo sapiens pyrophosphatase (inorganic) 2 (PPA2), transcript variant 1, mRNA [NM_176869]	-2.48445	1.00026e-05	0.00181359
A_23_P59637	DOCK4	ref|Homo sapiens dedicator of cytokinesis 4 (DOCK4), mRNA [NM_014705]	-1.3541	1.00989e-05	0.00182007
A_33_P3527721	LOC284219	gb|Homo sapiens cDNA FLJ37117 fis, clone BRACE2022270. [AK094436]	-1.23668	1.01009e-05	0.00182007
A_23_P122375	ZFAND3	ref|Homo sapiens zinc finger, AN1-type domain 3 (ZFAND3), mRNA [NM_021943]	-1.14263	1.02968e-05	0.00184908
A_23_P366394	ZAK	ref|Homo sapiens sterile alpha motif and leucine zipper containing kinase AZK (ZAK), transcript variant 1, mRNA [NM_016653]	-1.00324	1.04441e-05	0.00184908
A_23_P80342	TAB1	ref|Homo sapiens TGF-beta activated kinase 1/MAP3K7 binding protein 1 (TAB1), transcript variant alpha, mRNA [NM_006116]	-0.689475	1.04887e-05	0.00184908
A_23_P363174	HIST1H2AL	ref|Homo sapiens histone cluster 1, H2al (HIST1H2AL), mRNA [NM_003511]	-0.814459	1.04973e-05	0.00184908
A_23_P362759	PRDM5	ref|Homo sapiens PR domain containing 5 (PRDM5), transcript variant 1, mRNA [NM_018699]	-0.931894	1.05325e-05	0.00184908
A_23_P83028	RECK	ref|Homo sapiens reversion-inducing-cysteine-rich protein with kazal motifs (RECK), mRNA [NM_021111]	-0.804383	1.05478e-05	0.00184908
A_23_P43273	EXT1	ref|Homo sapiens exostosin glycosyltransferase 1 (EXT1), mRNA [NM_000127]	-1.45678	1.05818e-05	0.00184946
A_22_P00009265	LRPAP1	ref|Homo sapiens low density lipoprotein receptor-related protein associated protein 1 (LRPAP1), transcript variant 1, mRNA [NM_002337]	-0.737635	1.06244e-05	0.00185135
A_33_P3666797	GPR180	ref|Homo sapiens G protein-coupled receptor 180 (GPR180), mRNA [NM_180989]	-0.587923	1.07113e-05	0.00186092
A_33_P3266315	SH3GLB1	ref|Homo sapiens SH3-domain GRB2-like endophilin B1 (SH3GLB1), transcript variant 2, mRNA [NM_001206651]	-0.772315	1.07836e-05	0.00186527
A_33_P3808996	SPATS2	ref|Homo sapiens spermatogenesis associated, serine-rich 2 (SPATS2), transcript variant 3, mRNA [NM_023071]	-0.942694	1.08004e-05	0.00186527
A_23_P112113	KIAA0196	ref|Homo sapiens KIAA0196 (KIAA0196), mRNA [NM_014846]	-1.63687	1.1106e-05	0.00190379
A_33_P3272140	NUP35	ref|Homo sapiens nucleoporin 35kDa (NUP35), transcript variant 4, mRNA [NM_001287585]	-0.978016	1.11488e-05	0.00190379
A_33_P3662553	YWHAQ	ref|Homo sapiens tyrosine 3-monooxygenase/tryptophan 5-monooxygenase activation protein, theta (YWHAQ), mRNA [NM_006826]	-0.867301	1.11521e-05	0.00190379
A_23_P108404	AGAP1	ref|Homo sapiens ArfGAP with GTPase domain, ankyrin repeat and PH domain 1 (AGAP1), transcript variant 1, mRNA [NM_001037131]	-1.72412	1.11543e-05	0.00190379
A_23_P105044	MRPL23	ref|Homo sapiens mitochondrial ribosomal protein L23 (MRPL23), mRNA [NM_021134]	-0.603834	1.12731e-05	0.00190425
A_33_P3230176	EPT1	ref|Homo sapiens ethanolaminephosphotransferase 1 (CDP-ethanolamine-specific) (EPT1), mRNA [NM_033505]	-0.688636	1.13477e-05	0.00190425
A_23_P139998	UBAC2	ref|Homo sapiens UBA domain containing 2 (UBAC2), transcript variant 2, mRNA [NM_177967]	-0.763228	1.13533e-05	0.00190425
A_23_P58953	NQO2	ref|Homo sapiens NAD(P)H dehydrogenase, quinone 2 (NQO2), transcript variant 3, mRNA [NM_000904]	-1.20832	1.1501e-05	0.00191573
A_23_P217384	AP1S2	ref|Homo sapiens adaptor-related protein complex 1, sigma 2 subunit (AP1S2), transcript variant 2, mRNA [NM_003916]	-1.38168	1.16683e-05	0.00191798
A_33_P3321293	IQGAP3	ref|Homo sapiens IQ motif containing GTPase activating protein 3 (IQGAP3), mRNA [NM_178229]	-0.937051	1.17495e-05	0.00191798
A_32_P211045	DHFR	ref|Homo sapiens dihydrofolate reductase (DHFR), transcript variant 1, mRNA [NM_000791]	-1.02563	1.17738e-05	0.00191798
A_23_P350754	OR7E14P	ref|Homo sapiens olfactory receptor, family 7, subfamily E, member 14 pseudogene (OR7E14P), non-coding RNA [NR_045002]	-1.12977	1.18874e-05	0.00191798
A_33_P3252141	TMX3	ref|Homo sapiens thioredoxin-related transmembrane protein 3 (TMX3), mRNA [NM_019022]	-0.995564	1.18998e-05	0.00191798
A_23_P89589	PER1	ref|Homo sapiens period circadian clock 1 (PER1), mRNA [NM_002616]	-0.992264	1.19117e-05	0.00191798
A_22_P00025959	PTPN14	ref|Homo sapiens protein tyrosine phosphatase, non-receptor type 14 (PTPN14), mRNA [NM_005401]	-0.761016	1.19209e-05	0.00191798
A_23_P104876	SPA17	ref|Homo sapiens sperm autoantigenic protein 17 (SPA17), mRNA [NM_017425]	-1.34116	1.20417e-05	0.00192061
A_23_P72068	GMDS	ref|Homo sapiens GDP-mannose 4,6-dehydratase (GMDS), transcript variant 1, mRNA [NM_001500]	-0.809648	1.23623e-05	0.00193413
A_23_P400235	MUT	ref|Homo sapiens methylmalonyl CoA mutase (MUT), mRNA [NM_000255]	-1.4083	1.24897e-05	0.00194882
A_23_P25974	TTC7B	ref|Homo sapiens tetratricopeptide repeat domain 7B (TTC7B), mRNA [NM_001010854]	-0.893042	1.25419e-05	0.00195174
A_33_P3411025	ARHGAP19	ref|Homo sapiens Rho GTPase activating protein 19 (ARHGAP19), transcript variant 2, mRNA [NM_001204300]	-0.676901	1.27467e-05	0.00197306
A_33_P3407195	BOD1L1	ref|Homo sapiens biorientation of chromosomes in cell division 1-like 1 (BOD1L1), mRNA [NM_148894]	-1.28152	1.28859e-05	0.00197882
A_33_P3257714	RPS23	ref|Homo sapiens ribosomal protein S23 (RPS23), mRNA [NM_001025]	-1.03249	1.29268e-05	0.00197988
A_23_P160154	GALE	ref|Homo sapiens UDP-galactose-4-epimerase (GALE), transcript variant 1, mRNA [NM_000403]	-1.00474	1.31534e-05	0.0019988
A_33_P3382177	TIMP2	ref|Homo sapiens TIMP metallopeptidase inhibitor 2 (TIMP2), mRNA [NM_003255]	-0.907261	1.32247e-05	0.00200028
A_23_P100326	NPRL3	ref|Homo sapiens nitrogen permease regulator-like 3 (S. cerevisiae) (NPRL3), transcript variant 2, mRNA [NM_001039476]	-2.45704	1.32318e-05	0.00200028
A_23_P355455	TBC1D5	ref|Homo sapiens TBC1 domain family, member 5 (TBC1D5), transcript variant 2, mRNA [NM_014744]	-1.16798	1.34128e-05	0.00201195
A_32_P517749	RPS6KA3	ref|Homo sapiens ribosomal protein S6 kinase, 90kDa, polypeptide 3 (RPS6KA3), mRNA [NM_004586]	-0.882886	1.3511e-05	0.00201807
A_33_P3213557	CCZ1	ref|Homo sapiens CCZ1 vacuolar protein trafficking and biogenesis associated homolog (S. cerevisiae) (CCZ1), mRNA [NM_015622]	-0.840735	1.35229e-05	0.00201807
A_23_P112596	ADK	ref|Homo sapiens adenosine kinase (ADK), transcript variant 1, mRNA [NM_001123]	-1.83884	1.36614e-05	0.00202834
A_33_P3360216	HIST1H2AI	ref|Homo sapiens histone cluster 1, H2ai (HIST1H2AI), mRNA [NM_003509]	-1.12725	1.38661e-05	0.00204754
A_33_P3392677	THC2539584	Unknown	-0.602397	1.42696e-05	0.00209724
A_33_P3422747	DIS3L2	ref|Homo sapiens DIS3 like 3'-5' exoribonuclease 2 (DIS3L2), transcript variant 1, mRNA [NM_152383]	-0.785488	1.43251e-05	0.00209982
A_24_P920125	PPIA	ref|Homo sapiens peptidylprolyl isomerase A (cyclophilin A) (PPIA), transcript variant 1, mRNA [NM_021130]	-1.18222	1.43594e-05	0.00209982
A_33_P3220470	SMAD6	ref|Homo sapiens SMAD family member 6 (SMAD6), transcript variant 1, mRNA [NM_005585]	-0.597755	1.45131e-05	0.00211102
A_24_P294842	ATXN1	ref|Homo sapiens ataxin 1 (ATXN1), transcript variant 1, mRNA [NM_000332]	-0.699484	1.46523e-05	0.00211607
A_23_P92552	GATB	ref|Homo sapiens glutamyl-tRNA(Gln) amidotransferase, subunit B (GATB), mRNA [NM_004564]	-0.883898	1.49142e-05	0.00214553
A_33_P3314436	FBXL17	ref|Homo sapiens F-box and leucine-rich repeat protein 17 (FBXL17), mRNA [NM_001163315]	-0.918507	1.51241e-05	0.00216274
A_23_P33720	FARS2	ref|Homo sapiens phenylalanyl-tRNA synthetase 2, mitochondrial (FARS2), mRNA [NM_006567]	-1.01745	1.52308e-05	0.0021633
A_33_P3410459	SCARB2	ref|Homo sapiens scavenger receptor class B, member 2 (SCARB2), transcript variant 2, mRNA [NM_001204255]	-0.870128	1.53262e-05	0.00216651
A_33_P3425356	ARMC8	ref|Homo sapiens armadillo repeat containing 8 (ARMC8), transcript variant 2, mRNA [NM_015396]	-0.595132	1.54247e-05	0.00217369
A_23_P129801	RAB40B	ref|Homo sapiens RAB40B, member RAS oncogene family (RAB40B), mRNA [NM_006822]	-0.905518	1.54705e-05	0.00217488
A_23_P209183	COLGALT1	ref|Homo sapiens collagen beta(1-O)galactosyltransferase 1 (COLGALT1), mRNA [NM_024656]	-0.762001	1.56747e-05	0.00219299
A_33_P3274332	UBE2J1	ref|Homo sapiens ubiquitin-conjugating enzyme E2, J1 (UBE2J1), mRNA [NM_016021]	-0.767438	1.59193e-05	0.00220743
A_33_P3344733	NUBPL	ref|Homo sapiens nucleotide binding protein-like (NUBPL), transcript variant 1, mRNA [NM_025152]	-1.22874	1.61243e-05	0.00221951
A_23_P398836	TXNDC16	ref|Homo sapiens thioredoxin domain containing 16 (TXNDC16), transcript variant 1, mRNA [NM_020784]	-0.859153	1.61855e-05	0.00221951
A_33_P3877728	SMCR6	gb|Homo sapiens mRNA; cDNA DKFZp686J19223 (from clone DKFZp686J19223). [BX647090]	-0.588839	1.63264e-05	0.00221951
A_33_P3250953	SLC35B4	ref|Homo sapiens solute carrier family 35 (UDP-xylose/UDP-N-acetylglucosamine transporter), member B4 (SLC35B4), mRNA [NM_032826]	-1.01879	1.63524e-05	0.00221951
A_33_P3334313	ACTR3B	ref|Homo sapiens ARP3 actin-related protein 3 homolog B (yeast) (ACTR3B), transcript variant 1, mRNA [NM_020445]	-1.05644	1.63921e-05	0.00221951
A_24_P156490	KCNMA1	ref|Homo sapiens potassium channel, calcium activated large conductance subfamily M alpha, member 1 (KCNMA1), transcript variant 2, mRNA [NM_002247]	-2.03325	1.64273e-05	0.00221951
A_23_P46275	ATP5F1	ref|Homo sapiens ATP synthase, H+ transporting, mitochondrial Fo complex, subunit B1 (ATP5F1), mRNA [NM_001688]	-0.888621	1.64749e-05	0.00221951
A_23_P211207	ADARB1	ref|Homo sapiens adenosine deaminase, RNA-specific, B1 (ADARB1), transcript variant 1, mRNA [NM_001112]	-1.37825	1.6517e-05	0.00221951
A_33_P3213377	IMMP2L	ref|Homo sapiens IMP2 inner mitochondrial membrane peptidase-like (S. cerevisiae) (IMMP2L), transcript variant 1, mRNA [NM_032549]	-1.73389	1.65722e-05	0.00221951
A_33_P3337931	THC2502236	Unknown	-0.668458	1.65888e-05	0.00221951
A_23_P32021	FANCC	ref|Homo sapiens Fanconi anemia, complementation group C (FANCC), transcript variant 1, mRNA [NM_000136]	-0.655291	1.70438e-05	0.00225245
A_33_P3415843	THC2667880	tc|BT006801 carnitine acetyltransferase {Homo sapiens} (exp=-1; wgp=0; cg=0), partial (18%) [THC2667880]	-0.894295	1.72044e-05	0.00225442
A_23_P32615	MNAT1	ref|Homo sapiens MNAT CDK-activating kinase assembly factor 1 (MNAT1), transcript variant 1, mRNA [NM_002431]	-2.52871	1.72677e-05	0.00225442
A_32_P66020	SNX29	ref|Homo sapiens sorting nexin 29 (SNX29), mRNA [NM_032167]	-0.669729	1.73003e-05	0.00225442
A_33_P3406408	MANBAL	ref|Homo sapiens mannosidase, beta A, lysosomal-like (MANBAL), transcript variant 1, mRNA [NM_022077]	-0.762264	1.73955e-05	0.00225442
A_23_P502832	RBM12	ref|Homo sapiens RNA binding motif protein 12 (RBM12), transcript variant 1, mRNA [NM_006047]	-1.46272	1.76536e-05	0.00225442
A_32_P37360	LACE1	ref|Homo sapiens lactation elevated 1 (LACE1), mRNA [NM_145315]	-0.847138	1.77314e-05	0.00225818
A_32_P208120	CAMK1D	ens|calcium/calmodulin-dependent protein kinase ID [Source:HGNC Symbol;Acc:HGNC:19341] [ENST00000615792]	-0.601684	1.80223e-05	0.00228522
A_22_P00003546	PIGBOS1	ref|PREDICTED: Homo sapiens uncharacterized LOC101928527 (LOC101928527), transcript variant X2, ncRNA [XR_243152]	-0.939814	1.84123e-05	0.00232412
A_32_P181222	KCNMA1	ref|Homo sapiens potassium channel, calcium activated large conductance subfamily M alpha, member 1 (KCNMA1), transcript variant 2, mRNA [NM_002247]	-0.942334	1.85415e-05	0.00232412
A_33_P3363012	PRPF19	ref|Homo sapiens pre-mRNA processing factor 19 (PRPF19), mRNA [NM_014502]	-2.45704	1.8559e-05	0.00232412
A_33_P3366246	UGGT1	ref|Homo sapiens UDP-glucose glycoprotein glucosyltransferase 1 (UGGT1), transcript variant 1, mRNA [NM_020120]	-0.598816	1.85985e-05	0.00232412
A_33_P3344399	LRRC49	ref|Homo sapiens leucine rich repeat containing 49 (LRRC49), transcript variant 3, mRNA [NM_001199018]	-0.747786	1.86086e-05	0.00232412
A_23_P139722	TNFRSF1A	ref|Homo sapiens tumor necrosis factor receptor superfamily, member 1A (TNFRSF1A), mRNA [NM_001065]	-1.31818	1.88414e-05	0.00234281
A_21_P0014115	AK129526	gb|Homo sapiens cDNA FLJ26015 fis, clone MPC03596. [AK129526]	-1.939	1.8879e-05	0.00234281
A_33_P3315021	RPL23AP7	ens|ribosomal protein L23a pseudogene 7 [Source:HGNC Symbol;Acc:HGNC:17336] [ENST00000416673]	-0.788202	1.89551e-05	0.00234725
A_23_P326142	SND1-IT1	ref|Homo sapiens SND1 intronic transcript 1 (non-protein coding) (SND1-IT1), long non-coding RNA [NR_027330]	-0.896385	1.90667e-05	0.00235606
A_33_P3238815	FRMD5	ref|Homo sapiens FERM domain containing 5 (FRMD5), transcript variant 4, mRNA [NM_001286491]	-1.28206	1.92546e-05	0.0023641
A_33_P3384432	TFDP2	ref|Homo sapiens transcription factor Dp-2 (E2F dimerization partner 2) (TFDP2), transcript variant 1, mRNA [NM_001178138]	-0.784783	1.93112e-05	0.0023641
A_24_P183094	ATP13A3	ref|Homo sapiens ATPase type 13A3 (ATP13A3), mRNA [NM_024524]	-0.909569	1.93349e-05	0.0023641
A_24_P303974	CDC123	ref|Homo sapiens cell division cycle 123 (CDC123), mRNA [NM_006023]	-2.04559	1.96369e-05	0.0023805
A_23_P35645	RBM17	ref|Homo sapiens RNA binding motif protein 17 (RBM17), transcript variant 1, mRNA [NM_032905]	-1.34787	2.00297e-05	0.0023958
A_23_P332509	NBAS	ref|Homo sapiens neuroblastoma amplified sequence (NBAS), transcript variant 1, mRNA [NM_015909]	-1.15965	2.00882e-05	0.0023958
A_23_P14273	ZFYVE21	ref|Homo sapiens zinc finger, FYVE domain containing 21 (ZFYVE21), transcript variant 2, mRNA [NM_024071]	-1.96843	2.01358e-05	0.00239657
A_23_P9319	SPIN1	ref|Homo sapiens spindlin 1 (SPIN1), mRNA [NM_006717]	-1.31666	2.03721e-05	0.00240992
A_24_P176714	B9D1	ref|Homo sapiens B9 protein domain 1 (B9D1), transcript variant 2, mRNA [NM_015681]	-1.11904	2.06206e-05	0.00242452
A_22_P00025243	lnc-SMG6-1	linc|LNCipedia lincRNA (lnc-SMG6-1), lincRNA [lnc-SMG6-1:1]	-0.621434	2.0774e-05	0.00243764
A_23_P90601	STEAP3	ref|Homo sapiens STEAP family member 3, metalloreductase (STEAP3), transcript variant 1, mRNA [NM_182915]	-0.77666	2.09658e-05	0.00245387
A_23_P52806	BACE1	ref|Homo sapiens beta-site APP-cleaving enzyme 1 (BACE1), transcript variant a, mRNA [NM_012104]	-1.01346	2.10394e-05	0.00245387
A_23_P153086	RBFA	ref|Homo sapiens ribosome binding factor A (putative) (RBFA), transcript variant 1, mRNA [NM_024805]	-0.658476	2.11719e-05	0.00245387
A_33_P3211473	XPO7	ref|Homo sapiens exportin 7 (XPO7), mRNA [NM_015024]	-1.06355	2.12483e-05	0.00245387
A_23_P404965	GNL1	ref|Homo sapiens guanine nucleotide binding protein-like 1 (GNL1), mRNA [NM_005275]	-0.585105	2.12886e-05	0.00245387
A_24_P313096	TUBGCP3	ref|Homo sapiens tubulin, gamma complex associated protein 3 (TUBGCP3), transcript variant 1, mRNA [NM_006322]	-1.52664	2.14183e-05	0.00245387
A_21_P0014295	PIGBOS1	ref|PREDICTED: Homo sapiens uncharacterized LOC101928527 (LOC101928527), transcript variant X2, ncRNA [XR_243152]	-0.744446	2.14183e-05	0.00245387
A_33_P3415663	MBLAC2	ref|Homo sapiens metallo-beta-lactamase domain containing 2 (MBLAC2), mRNA [NM_203406]	-1.13362	2.15636e-05	0.00246567
A_23_P146908	STX8	ref|Homo sapiens syntaxin 8 (STX8), transcript variant 1, mRNA [NM_004853]	-1.79805	2.17364e-05	0.00247086
A_33_P3211739	CREB3L2	ref|Homo sapiens cAMP responsive element binding protein 3-like 2 (CREB3L2), transcript variant 1, mRNA [NM_194071]	-0.834861	2.19017e-05	0.00247884
A_23_P109636	LRIG1	ref|Homo sapiens leucine-rich repeats and immunoglobulin-like domains 1 (LRIG1), mRNA [NM_015541]	-0.726569	2.19809e-05	0.00247884
A_23_P21409	CEP63	ref|Homo sapiens centrosomal protein 63kDa (CEP63), transcript variant 4, mRNA [NM_001042384]	-0.688542	2.23118e-05	0.00249724
A_23_P253524	CENPE	ref|Homo sapiens centromere protein E, 312kDa (CENPE), transcript variant 1, mRNA [NM_001813]	-2.12802	2.27639e-05	0.00254117
A_23_P395374	HIST1H4D	ref|Homo sapiens histone cluster 1, H4d (HIST1H4D), mRNA [NM_003539]	-1.41227	2.27916e-05	0.00254117
A_23_P321855	ARHGEF7	ref|Homo sapiens Rho guanine nucleotide exchange factor (GEF) 7 (ARHGEF7), transcript variant 1, mRNA [NM_003899]	-0.983566	2.32152e-05	0.00255465
A_24_P9090	HNRNPDL	ref|Homo sapiens heterogeneous nuclear ribonucleoprotein D-like (HNRNPDL), transcript variant 2, mRNA [NM_031372]	-0.886048	2.32328e-05	0.00255465
A_33_P3294017	HNRNPC	ref|Homo sapiens heterogeneous nuclear ribonucleoprotein C (C1/C2) (HNRNPC), transcript variant 1, mRNA [NM_031314]	-0.926933	2.32893e-05	0.00255465
A_24_P854913	METTL21A	ref|Homo sapiens methyltransferase like 21A (METTL21A), transcript variant 2, mRNA [NM_001127395]	-0.964341	2.33075e-05	0.00255465
A_24_P50245	HLA-DMA	ref|Homo sapiens major histocompatibility complex, class II, DM alpha (HLA-DMA), mRNA [NM_006120]	-1.17777	2.37111e-05	0.00257464
A_23_P42306	HLA-DMA	ref|Homo sapiens major histocompatibility complex, class II, DM alpha (HLA-DMA), mRNA [NM_006120]	-1.35892	2.39938e-05	0.00259528
A_23_P140427	EVL	ref|Homo sapiens Enah/Vasp-like (EVL), mRNA [NM_016337]	-1.62329	2.40349e-05	0.00259528
A_21_P0000715	UNK	ref|Homo sapiens unkempt family zinc finger (UNK), transcript variant 2, non-coding RNA [NR_038131]	-1.36635	2.4363e-05	0.00260653
A_23_P89123	CFDP1	ref|Homo sapiens craniofacial development protein 1 (CFDP1), mRNA [NM_006324]	-0.761368	2.46194e-05	0.00261952
A_23_P53345	ARNTL2	ref|Homo sapiens aryl hydrocarbon receptor nuclear translocator-like 2 (ARNTL2), transcript variant 1, mRNA [NM_020183]	-0.618456	2.5302e-05	0.00266776
A_23_P204998	FARP1	ref|Homo sapiens FERM, RhoGEF (ARHGEF) and pleckstrin domain protein 1 (chondrocyte-derived) (FARP1), transcript variant 1, mRNA [NM_005766]	-1.12203	2.57061e-05	0.00268409
A_21_P0000197	HIST1H2AG	ref|Homo sapiens histone cluster 1, H2ag (HIST1H2AG), mRNA [NM_021064]	-1.53649	2.57732e-05	0.00268409
A_33_P3219100	MANBAL	ref|Homo sapiens mannosidase, beta A, lysosomal-like (MANBAL), transcript variant 1, mRNA [NM_022077]	-0.799353	2.61082e-05	0.00268409
A_33_P3289820	IQSEC1	ref|Homo sapiens IQ motif and Sec7 domain 1 (IQSEC1), transcript variant 1, mRNA [NM_001134382]	-0.592171	2.6126e-05	0.00268409
A_33_P3390823	A_33_P3390823	Unknown	-0.831386	2.6133e-05	0.00268409
A_23_P10497	ATP9B	ref|Homo sapiens ATPase, class II, type 9B (ATP9B), mRNA [NM_198531]	-0.786747	2.61589e-05	0.00268409
A_24_P72750	SPIN1	ref|Homo sapiens spindlin 1 (SPIN1), mRNA [NM_006717]	-1.82684	2.61948e-05	0.00268409
A_23_P10442	OSBPL1A	ref|Homo sapiens oxysterol binding protein-like 1A (OSBPL1A), transcript variant 2, mRNA [NM_080597]	-0.934444	2.6488e-05	0.00269988
A_23_P301521	KIAA1462	ref|Homo sapiens KIAA1462 (KIAA1462), mRNA [NM_020848]	-0.626645	2.67644e-05	0.00270983
A_24_P309360	TM9SF3	ref|Homo sapiens transmembrane 9 superfamily member 3 (TM9SF3), mRNA [NM_020123]	-1.94149	2.67911e-05	0.00270983
A_33_P3249574	SCAMP1	ref|Homo sapiens secretory carrier membrane protein 1 (SCAMP1), transcript variant 1, mRNA [NM_004866]	-0.775589	2.68091e-05	0.00270983
A_23_P50137	MEX3C	ref|Homo sapiens mex-3 RNA binding family member C (MEX3C), mRNA [NM_016626]	-1.19378	2.69559e-05	0.00270983
A_33_P3272390	RANBP2	ref|Homo sapiens RAN binding protein 2 (RANBP2), mRNA [NM_006267]	-0.768334	2.73697e-05	0.00273233
A_23_P151820	RIN3	ref|Homo sapiens Ras and Rab interactor 3 (RIN3), mRNA [NM_024832]	-1.10016	2.75687e-05	0.00274278
A_19_P00811234	A_19_P00811234	Unknown	-0.654816	2.78204e-05	0.00276237
A_23_P169887	GTF3C2	ref|Homo sapiens general transcription factor IIIC, polypeptide 2, beta 110kDa (GTF3C2), transcript variant 1, mRNA [NM_001521]	-1.73007	2.78606e-05	0.00276237
A_24_P46093	SLC6A6	ref|Homo sapiens solute carrier family 6 (neurotransmitter transporter), member 6 (SLC6A6), transcript variant 1, mRNA [NM_003043]	-1.6708	2.82985e-05	0.0027944
A_23_P52176	ZNF124	ref|Homo sapiens zinc finger protein 124 (ZNF124), transcript variant 1, mRNA [NM_003431]	-0.61972	2.84237e-05	0.0027944
A_23_P350045	REEP5	ref|Homo sapiens receptor accessory protein 5 (REEP5), mRNA [NM_005669]	-1.27883	2.90032e-05	0.0028275
A_23_P301896	PRDM2	ref|Homo sapiens PR domain containing 2, with ZNF domain (PRDM2), transcript variant 2, mRNA [NM_015866]	-0.95217	2.90918e-05	0.00283139
A_33_P3311458	A_33_P3311458	Unknown	-0.783033	2.92074e-05	0.00283317
A_33_P3366987	GPR125	ref|Homo sapiens G protein-coupled receptor 125 (GPR125), mRNA [NM_145290]	-0.611603	2.92581e-05	0.00283336
A_32_P192376	ENPP1	ref|Homo sapiens ectonucleotide pyrophosphatase/phosphodiesterase 1 (ENPP1), mRNA [NM_006208]	-0.584739	2.95942e-05	0.00285984
A_33_P3323722	ARL4C	ref|Homo sapiens ADP-ribosylation factor-like 4C (ARL4C), transcript variant 1, mRNA [NM_001282431]	-1.20649	2.98112e-05	0.00286409
A_33_P3296372	EIF2B3	ref|Homo sapiens eukaryotic translation initiation factor 2B, subunit 3 gamma, 58kDa (EIF2B3), transcript variant 1, mRNA [NM_020365]	-1.81753	2.98289e-05	0.00286409
A_19_P00318418	TBXAS1	ref|Homo sapiens thromboxane A synthase 1 (platelet) (TBXAS1), transcript variant 5, mRNA [NM_001166254]	-0.951817	3.00207e-05	0.00286411
A_33_P3854217	KIAA0319L	ref|Homo sapiens KIAA0319-like (KIAA0319L), mRNA [NM_024874]	-0.753379	3.00944e-05	0.00286411
A_23_P476	MPZL1	ref|Homo sapiens myelin protein zero-like 1 (MPZL1), transcript variant 1, mRNA [NM_003953]	-0.742811	3.03168e-05	0.00286411
A_24_P943613	TBC1D1	ref|Homo sapiens TBC1 (tre-2/USP6, BUB2, cdc16) domain family, member 1 (TBC1D1), transcript variant 1, mRNA [NM_015173]	-1.09983	3.0363e-05	0.00286411
A_32_P172864	FAM102B	ref|Homo sapiens family with sequence similarity 102, member B (FAM102B), mRNA [NM_001010883]	-0.778046	3.0486e-05	0.00286643
A_33_P3233550	RTN4	ref|Homo sapiens reticulon 4 (RTN4), transcript variant 1, mRNA [NM_020532]	-3.28463	3.07551e-05	0.00287778
A_33_P3318746	CNIH4	ref|Homo sapiens cornichon family AMPA receptor auxiliary protein 4 (CNIH4), transcript variant 5, mRNA [NM_001277200]	-0.752912	3.08833e-05	0.00288186
A_23_P144165	DZIP3	ref|Homo sapiens DAZ interacting zinc finger protein 3 (DZIP3), mRNA [NM_014648]	-1.21321	3.09082e-05	0.00288186
A_33_P3322328	EPS15	ref|Homo sapiens epidermal growth factor receptor pathway substrate 15 (EPS15), transcript variant 1, mRNA [NM_001981]	-1.09489	3.10162e-05	0.00288186
A_33_P3876985	DESI2	ref|Homo sapiens desumoylating isopeptidase 2 (DESI2), transcript variant 1, mRNA [NM_016076]	-1.5928	3.10463e-05	0.00288186
A_24_P107941	USB1	ref|Homo sapiens U6 snRNA biogenesis 1 (USB1), transcript variant 1, mRNA [NM_024598]	-1.13772	3.12073e-05	0.0028846
A_32_P203300	EIF4E	ref|Homo sapiens eukaryotic translation initiation factor 4E (EIF4E), transcript variant 2, mRNA [NM_001130679]	-1.09655	3.12302e-05	0.0028846
A_23_P115046	EIF2B3	ref|Homo sapiens eukaryotic translation initiation factor 2B, subunit 3 gamma, 58kDa (EIF2B3), transcript variant 1, mRNA [NM_020365]	-1.01477	3.13004e-05	0.0028846
A_22_P00004712	LOC100506844	ref|Homo sapiens uncharacterized LOC100506844 (LOC100506844), long non-coding RNA [NR_038269]	-1.17066	3.13263e-05	0.0028846
A_24_P167825	VPS39	ref|Homo sapiens vacuolar protein sorting 39 homolog (S. cerevisiae) (VPS39), transcript variant 2, mRNA [NM_015289]	-1.04253	3.15752e-05	0.00289859
A_23_P205007	IPO5	ref|Homo sapiens importin 5 (IPO5), mRNA [NM_002271]	-1.14687	3.1691e-05	0.00290464
A_24_P30567	SPPL3	ref|Homo sapiens signal peptide peptidase like 3 (SPPL3), mRNA [NM_139015]	-0.850088	3.18802e-05	0.0029052
A_22_P00006381	ENST00000514409	ens|long intergenic non-protein coding RNA 1184 [Source:HGNC Symbol;Acc:HGNC:49565] [ENST00000514409]	-1.31116	3.19781e-05	0.00290806
A_23_P50081	IMPA2	ref|Homo sapiens inositol(myo)-1(or 4)-monophosphatase 2 (IMPA2), mRNA [NM_014214]	-0.893945	3.2152e-05	0.00291476
A_33_P6809500	LOC100506844	ref|Homo sapiens uncharacterized LOC100506844 (LOC100506844), long non-coding RNA [NR_038269]	-1.13994	3.26371e-05	0.00295414
A_33_P3287825	CCDC136	ref|Homo sapiens coiled-coil domain containing 136 (CCDC136), transcript variant 1, mRNA [NM_022742]	-1.92739	3.26899e-05	0.00295433
A_33_P3317198	GTF2F2	ref|Homo sapiens general transcription factor IIF, polypeptide 2, 30kDa (GTF2F2), mRNA [NM_004128]	-0.919442	3.28531e-05	0.00296447
A_33_P3288110	PKP4	ref|Homo sapiens plakophilin 4 (PKP4), transcript variant 2, mRNA [NM_001005476]	-1.33206	3.31685e-05	0.00298368
A_24_P231057	BOD1L1	ref|Homo sapiens biorientation of chromosomes in cell division 1-like 1 (BOD1L1), mRNA [NM_148894]	-0.684282	3.34318e-05	0.0029902
A_21_P0014496	LOC101927752	ref|PREDICTED: Homo sapiens uncharacterized LOC101927752 (LOC101927752), ncRNA [XR_245324]	-0.680522	3.36082e-05	0.00300005
A_24_P82142	TCF12	ref|Homo sapiens transcription factor 12 (TCF12), transcript variant 4, mRNA [NM_207038]	-1.10454	3.39835e-05	0.00300647
A_23_P401380	DIP2B	ref|Homo sapiens DIP2 disco-interacting protein 2 homolog B (Drosophila) (DIP2B), mRNA [NM_173602]	-1.24344	3.39965e-05	0.00300647
A_23_P35564	SEC31B	ref|Homo sapiens SEC31 homolog B (S. cerevisiae) (SEC31B), mRNA [NM_015490]	-0.863422	3.40272e-05	0.00300647
A_23_P112061	HGSNAT	ref|Homo sapiens heparan-alpha-glucosaminide N-acetyltransferase (HGSNAT), mRNA [NM_152419]	-1.27871	3.46154e-05	0.00302934
A_33_P3323718	UACA	ref|Homo sapiens uveal autoantigen with coiled-coil domains and ankyrin repeats (UACA), transcript variant 2, mRNA [NM_001008224]	-0.851962	3.46936e-05	0.00302934
A_23_P336513	GEMIN5	ref|Homo sapiens gem (nuclear organelle) associated protein 5 (GEMIN5), transcript variant 1, mRNA [NM_015465]	-0.781076	3.47061e-05	0.00302934
A_24_P228026	CYB5D2	ref|Homo sapiens cytochrome b5 domain containing 2 (CYB5D2), transcript variant 1, mRNA [NM_144611]	-0.706648	3.4866e-05	0.00303324
A_33_P3416286	RBM12	ref|Homo sapiens RNA binding motif protein 12 (RBM12), transcript variant 1, mRNA [NM_006047]	-0.96807	3.50316e-05	0.00303856
A_24_P90097	ADD3	ref|Homo sapiens adducin 3 (gamma) (ADD3), transcript variant 1, mRNA [NM_016824]	-0.81989	3.52834e-05	0.00305272
A_33_P3258782	AP1S2	ref|Homo sapiens adaptor-related protein complex 1, sigma 2 subunit (AP1S2), transcript variant 2, mRNA [NM_003916]	-0.794824	3.52997e-05	0.00305272
A_33_P3766959	TDP1	ref|Homo sapiens tyrosyl-DNA phosphodiesterase 1 (TDP1), transcript variant 1, mRNA [NM_018319]	-1.80325	3.55008e-05	0.0030599
A_23_P10156	CHMP6	ref|Homo sapiens charged multivesicular body protein 6 (CHMP6), mRNA [NM_024591]	-0.844344	3.55406e-05	0.0030599
A_23_P93258	HIST1H3B	ref|Homo sapiens histone cluster 1, H3b (HIST1H3B), mRNA [NM_003537]	-1.84537	3.58937e-05	0.00307302
A_23_P169278	AGTPBP1	ref|Homo sapiens ATP/GTP binding protein 1 (AGTPBP1), transcript variant 2, mRNA [NM_015239]	-0.778631	3.59569e-05	0.00307302
A_33_P6812270	LOC100506844	ref|Homo sapiens uncharacterized LOC100506844 (LOC100506844), long non-coding RNA [NR_038269]	-1.04926	3.61611e-05	0.0030822
A_24_P57528	SLC39A11	ref|Homo sapiens solute carrier family 39, member 11 (SLC39A11), transcript variant 2, mRNA [NM_139177]	-1.18041	3.67648e-05	0.00312372
A_23_P1387	ARHGAP19	ref|Homo sapiens Rho GTPase activating protein 19 (ARHGAP19), transcript variant 1, mRNA [NM_032900]	-0.884075	3.74923e-05	0.00315986
A_24_P385313	PTPRF	ref|Homo sapiens protein tyrosine phosphatase, receptor type, F (PTPRF), transcript variant 1, mRNA [NM_002840]	-0.947722	3.77514e-05	0.00317052
A_33_P3783235	ENST00000607837	gb|Homo sapiens cDNA FLJ37785 fis, clone BRHIP2028330. [AK095104]	-1.08679	3.78451e-05	0.00317094
A_23_P35205	RCAN3	ref|Homo sapiens RCAN family member 3 (RCAN3), transcript variant 1, mRNA [NM_013441]	-0.681075	3.83183e-05	0.00319051
A_33_P3235766	QSER1	ref|Homo sapiens glutamine and serine rich 1 (QSER1), mRNA [NM_001076786]	-1.35362	3.85058e-05	0.00320154
A_33_P3306146	PLAU	ref|Homo sapiens plasminogen activator, urokinase (PLAU), transcript variant 2, mRNA [NM_001145031]	-1.16461	3.86129e-05	0.00320587
A_33_P3278313	MSRB3	ref|Homo sapiens methionine sulfoxide reductase B3 (MSRB3), transcript variant 3, mRNA [NM_001193460]	-1.34715	3.89312e-05	0.00322082
A_24_P185986	UPRT	ref|Homo sapiens uracil phosphoribosyltransferase (FUR1) homolog (S. cerevisiae) (UPRT), transcript variant 1, mRNA [NM_145052]	-1.12113	3.901e-05	0.00322082
A_33_P3354181	KCMF1	ref|Homo sapiens potassium channel modulatory factor 1 (KCMF1), mRNA [NM_020122]	-0.833598	3.90697e-05	0.00322082
A_33_P3221528	IREB2	ref|Homo sapiens iron-responsive element binding protein 2 (IREB2), mRNA [NM_004136]	-1.3921	3.94255e-05	0.00322489
A_33_P3261246	RPL37	ref|Homo sapiens ribosomal protein L37 (RPL37), mRNA [NM_000997]	-0.612967	3.94794e-05	0.00322489
A_33_P3307875	SPTSSA	ref|Homo sapiens serine palmitoyltransferase, small subunit A (SPTSSA), mRNA [NM_138288]	-0.608213	3.95126e-05	0.00322489
A_24_P466374	EYA3	ref|Homo sapiens EYA transcriptional coactivator and phosphatase 3 (EYA3), transcript variant 1, mRNA [NM_001990]	-0.89849	4.03225e-05	0.00325125
A_23_P13438	BTBD10	ref|Homo sapiens BTB (POZ) domain containing 10 (BTBD10), transcript variant 2, mRNA [NM_032320]	-1.4218	4.03333e-05	0.00325125
A_33_P3401621	CCNB1	ref|Homo sapiens cyclin B1 (CCNB1), mRNA [NM_031966]	-1.4376	4.07096e-05	0.00327257
A_23_P52058	TARBP1	ref|Homo sapiens TAR (HIV-1) RNA binding protein 1 (TARBP1), mRNA [NM_005646]	-1.28697	4.09345e-05	0.00328158
A_23_P24104	PLAU	ref|Homo sapiens plasminogen activator, urokinase (PLAU), transcript variant 1, mRNA [NM_002658]	-1.22688	4.13625e-05	0.00330375
A_22_P00008681	NUP50-AS1	ref|Homo sapiens NUP50 antisense RNA 1 (head to head) (NUP50-AS1), transcript variant 1, long non-coding RNA [NR_038956]	-1.00813	4.14631e-05	0.00330375
A_33_P3417745	IQGAP1	ref|Homo sapiens IQ motif containing GTPase activating protein 1 (IQGAP1), mRNA [NM_003870]	-1.3531	4.17863e-05	0.00331336
A_23_P210719	NSFL1C	ref|Homo sapiens NSFL1 (p97) cofactor (p47) (NSFL1C), transcript variant 1, mRNA [NM_016143]	-0.771975	4.24872e-05	0.00334614
A_32_P170444	SUB1	ref|Homo sapiens SUB1 homolog (S. cerevisiae) (SUB1), mRNA [NM_006713]	-1.18754	4.30249e-05	0.00337479
A_23_P162449	SRGAP1	ref|Homo sapiens SLIT-ROBO Rho GTPase activating protein 1 (SRGAP1), mRNA [NM_020762]	-1.35263	4.32624e-05	0.00338885
A_24_P316305	AQR	ens|aquarius intron-binding spliceosomal factor [Source:HGNC Symbol;Acc:HGNC:29513] [ENST00000156471]	-0.7908	4.35261e-05	0.00340035
A_23_P334123	ITFG1	ref|Homo sapiens integrin alpha FG-GAP repeat containing 1 (ITFG1), mRNA [NM_030790]	-1.36722	4.43059e-05	0.00341974
A_33_P3250398	CTSZ	ens|cathepsin Z [Source:HGNC Symbol;Acc:HGNC:2547] [ENST00000503833]	-0.598259	4.4313e-05	0.00341974
A_33_P3257973	HELZ	ref|Homo sapiens helicase with zinc finger (HELZ), mRNA [NM_014877]	-0.815934	4.43404e-05	0.00341974
A_24_P89843	CYHR1	ref|Homo sapiens cysteine/histidine-rich 1 (CYHR1), transcript variant 2, mRNA [NM_032687]	-0.868031	4.43619e-05	0.00341974
A_24_P373152	CFL2	ref|Homo sapiens cofilin 2 (muscle) (CFL2), transcript variant 1, mRNA [NM_021914]	-1.0422	4.45778e-05	0.00342036
A_23_P209904	GPC1	ref|Homo sapiens glypican 1 (GPC1), mRNA [NM_002081]	-0.919983	4.48067e-05	0.00342036
A_22_P00023374	INAFM2	ref|Homo sapiens InaF-motif containing 2 (INAFM2), mRNA [NM_001301268]	-0.862293	4.49498e-05	0.00342036
A_23_P50426	KANK2	ref|Homo sapiens KN motif and ankyrin repeat domains 2 (KANK2), transcript variant 1, mRNA [NM_015493]	-0.740744	4.50848e-05	0.0034211
A_33_P3357620	PAGR1	ref|Homo sapiens PAXIP1 associated glutamate-rich protein 1 (PAGR1), mRNA [NM_024516]	-0.672866	4.5631e-05	0.00344905
A_23_P70445	HIST1H3E	ref|Homo sapiens histone cluster 1, H3e (HIST1H3E), mRNA [NM_003532]	-1.51158	4.68142e-05	0.00351359
A_23_P86900	B4GAT1	ref|Homo sapiens beta-1,4-glucuronyltransferase 1 (B4GAT1), mRNA [NM_006876]	-0.87841	4.73413e-05	0.00353627
A_33_P3399318	GNG12	ref|Homo sapiens guanine nucleotide binding protein (G protein), gamma 12 (GNG12), mRNA [NM_018841]	-1.57962	4.75502e-05	0.00353627
A_23_P37265	AP5M1	ref|Homo sapiens adaptor-related protein complex 5, mu 1 subunit (AP5M1), transcript variant 1, mRNA [NM_018229]	-1.65372	4.81333e-05	0.00356413
A_33_P3306948	LRP6	ref|Homo sapiens low density lipoprotein receptor-related protein 6 (LRP6), mRNA [NM_002336]	-1.11459	4.92467e-05	0.0035998
A_24_P405621	NISCH	ref|Homo sapiens nischarin (NISCH), transcript variant 1, mRNA [NM_007184]	-1.28314	4.93787e-05	0.0035998
A_24_P928052	NRP1	ref|Homo sapiens neuropilin 1 (NRP1), transcript variant 1, mRNA [NM_003873]	-1.25512	4.95524e-05	0.00360045
A_24_P353794	GALNT2	ref|Homo sapiens polypeptide N-acetylgalactosaminyltransferase 2 (GALNT2), transcript variant 1, mRNA [NM_004481]	-1.57125	4.98065e-05	0.00360298
A_32_P221799	HIST1H2AM	ref|Homo sapiens histone cluster 1, H2am (HIST1H2AM), mRNA [NM_003514]	-0.737966	4.98818e-05	0.00360298
A_24_P396720	PPP1CB	ref|Homo sapiens protein phosphatase 1, catalytic subunit, beta isozyme (PPP1CB), transcript variant 1, mRNA [NM_002709]	-1.42227	5.15216e-05	0.00364558
A_23_P144578	GNPDA2	ref|Homo sapiens glucosamine-6-phosphate deaminase 2 (GNPDA2), transcript variant 1, mRNA [NM_138335]	-0.601359	5.17088e-05	0.00365231
A_23_P201445	DESI2	ref|Homo sapiens desumoylating isopeptidase 2 (DESI2), transcript variant 1, mRNA [NM_016076]	-1.53621	5.20508e-05	0.00366756
A_32_P103291	SMYD3	ref|Homo sapiens SET and MYND domain containing 3 (SMYD3), transcript variant 2, mRNA [NM_022743]	-1.56386	5.24449e-05	0.00366957
A_33_P3314441	FBXL17	ref|Homo sapiens F-box and leucine-rich repeat protein 17 (FBXL17), mRNA [NM_001163315]	-1.21897	5.28669e-05	0.00367417
A_24_P286935	ARL3	ref|Homo sapiens ADP-ribosylation factor-like 3 (ARL3), mRNA [NM_004311]	-0.589975	5.34228e-05	0.0036971
A_23_P24535	TTC12	ref|Homo sapiens tetratricopeptide repeat domain 12 (TTC12), mRNA [NM_017868]	-0.835575	5.37703e-05	0.00370588
A_23_P97853	TMEM254	ref|Homo sapiens transmembrane protein 254 (TMEM254), transcript variant 1, mRNA [NM_025125]	-0.618203	5.44744e-05	0.00373876
A_21_P0000200	MCPH1	ref|Homo sapiens microcephalin 1 (MCPH1), transcript variant 1, mRNA [NM_024596]	-0.627313	5.51465e-05	0.00376587
A_33_P3297255	MXD3	ref|Homo sapiens MAX dimerization protein 3 (MXD3), transcript variant 1, mRNA [NM_031300]	-1.18327	5.60638e-05	0.00380829
A_23_P56703	TRABD2A	ref|Homo sapiens TraB domain containing 2A (TRABD2A), transcript variant 1, mRNA [NM_001277053]	-0.777773	5.61419e-05	0.00380829
A_23_P333498	EEPD1	ref|Homo sapiens endonuclease/exonuclease/phosphatase family domain containing 1 (EEPD1), mRNA [NM_030636]	-0.8987	5.62466e-05	0.00380848
A_32_P168464	CASK	ref|Homo sapiens calcium/calmodulin-dependent serine protein kinase (MAGUK family) (CASK), transcript variant 1, mRNA [NM_003688]	-1.06954	5.64045e-05	0.00380848
A_23_P167227	HADH	ref|Homo sapiens hydroxyacyl-CoA dehydrogenase (HADH), transcript variant 2, mRNA [NM_005327]	-1.13288	5.64065e-05	0.00380848
A_33_P3340404	SCLT1	ref|Homo sapiens sodium channel and clathrin linker 1 (SCLT1), transcript variant 1, mRNA [NM_144643]	-1.0082	5.65865e-05	0.00381621
A_23_P143535	WDR4	ref|Homo sapiens WD repeat domain 4 (WDR4), transcript variant 2, mRNA [NM_033661]	-0.955286	5.73046e-05	0.00383398
A_24_P70002	LATS2	ref|Homo sapiens large tumor suppressor kinase 2 (LATS2), mRNA [NM_014572]	-0.792999	5.74659e-05	0.00383992
A_23_P92629	CWC27	ref|Homo sapiens CWC27 spliceosome-associated protein homolog (S. cerevisiae) (CWC27), transcript variant 1, mRNA [NM_005869]	-0.833366	5.76646e-05	0.00384312
A_19_P00803226	lnc-TOP1MT-2	gb|PREDICTED: Homo sapiens uncharacterized LOC100507316, transcript variant 2 (LOC100507316), misc_RNA [XR_171757]	-0.835787	5.77759e-05	0.00384312
A_23_P60488	ODF2	ref|Homo sapiens outer dense fiber of sperm tails 2 (ODF2), transcript variant 9, mRNA [NM_002540]	-0.875308	5.79089e-05	0.00384322
A_32_P51894	HNRNPU	ref|Homo sapiens heterogeneous nuclear ribonucleoprotein U (scaffold attachment factor A) (HNRNPU), transcript variant 1, mRNA [NM_031844]	-1.06329	5.80206e-05	0.00384322
A_23_P167040	PDIA5	ref|Homo sapiens protein disulfide isomerase family A, member 5 (PDIA5), transcript variant 1, mRNA [NM_006810]	-0.834877	5.80469e-05	0.00384322
A_33_P3214849	KDELC2	ref|Homo sapiens KDEL (Lys-Asp-Glu-Leu) containing 2 (KDELC2), mRNA [NM_153705]	-1.04896	5.80904e-05	0.00384322
A_33_P3234804	CBR4	ref|Homo sapiens carbonyl reductase 4 (CBR4), mRNA [NM_032783]	-0.929858	5.84815e-05	0.00384444
A_24_P712350	CHML	ref|Homo sapiens choroideremia-like (Rab escort protein 2) (CHML), mRNA [NM_001821]	-0.78485	5.86207e-05	0.00384444
A_23_P331943	TMEM181	ref|Homo sapiens transmembrane protein 181 (TMEM181), mRNA [NM_020823]	-0.943472	5.87226e-05	0.00384444
A_23_P106127	KIAA0586	ref|Homo sapiens KIAA0586 (KIAA0586), transcript variant 5, mRNA [NM_014749]	-0.914825	6.00355e-05	0.00388265
A_33_P3325349	TSPAN5	ref|Homo sapiens tetraspanin 5 (TSPAN5), mRNA [NM_005723]	-1.18748	6.0114e-05	0.00388265
A_23_P6651	FAM208A	ref|Homo sapiens family with sequence similarity 208, member A (FAM208A), transcript variant 2, mRNA [NM_015224]	-0.827425	6.01161e-05	0.00388265
A_23_P109593	TBC1D22A	ref|Homo sapiens TBC1 domain family, member 22A (TBC1D22A), transcript variant 1, mRNA [NM_014346]	-0.633631	6.01621e-05	0.00388265
A_33_P3302115	CAPRIN1	ref|Homo sapiens cell cycle associated protein 1 (CAPRIN1), transcript variant 1, mRNA [NM_005898]	-0.619058	6.02024e-05	0.00388265
A_23_P64121	KIAA1549L	ref|Homo sapiens KIAA1549-like (KIAA1549L), mRNA [NM_012194]	-0.580561	6.0439e-05	0.00388265
A_23_P162378	CEP83	ref|Homo sapiens centrosomal protein 83kDa (CEP83), transcript variant 1, mRNA [NM_016122]	-0.943837	6.05736e-05	0.00388265
A_24_P194886	EHBP1	ref|Homo sapiens EH domain binding protein 1 (EHBP1), transcript variant 1, mRNA [NM_015252]	-0.841794	6.08245e-05	0.00389026
A_23_P67725	LMNB2	ref|Homo sapiens lamin B2 (LMNB2), mRNA [NM_032737]	-0.809039	6.09086e-05	0.00389026
A_33_P3260307	CARHSP1	ref|Homo sapiens calcium regulated heat stable protein 1, 24kDa (CARHSP1), transcript variant 2, mRNA [NM_001042476]	-1.10979	6.09087e-05	0.00389026
A_23_P333218	ERGIC1	ref|Homo sapiens endoplasmic reticulum-golgi intermediate compartment (ERGIC) 1 (ERGIC1), mRNA [NM_001031711]	-0.999781	6.09829e-05	0.00389026
A_33_P3263193	RHNO1	ref|Homo sapiens RAD9-HUS1-RAD1 interacting nuclear orphan 1 (RHNO1), transcript variant 4, mRNA [NM_001257097]	-0.650492	6.15682e-05	0.00391621
A_23_P397341	PAQR4	ref|Homo sapiens progestin and adipoQ receptor family member IV (PAQR4), transcript variant 1, mRNA [NM_152341]	-1.15243	6.16583e-05	0.00391766
A_33_P3703501	GALNT10	ref|Homo sapiens polypeptide N-acetylgalactosaminyltransferase 10 (GALNT10), mRNA [NM_198321]	-1.49062	6.23296e-05	0.00393567
A_23_P385771	PAOX	ref|Homo sapiens polyamine oxidase (exo-N4-amino) (PAOX), transcript variant 1, mRNA [NM_152911]	-0.596118	6.23685e-05	0.00393567
A_24_P227831	ABCC1	ref|Homo sapiens ATP-binding cassette, sub-family C (CFTR/MRP), member 1 (ABCC1), mRNA [NM_004996]	-1.11097	6.25133e-05	0.00393567
A_24_P253251	SLC7A1	ref|Homo sapiens solute carrier family 7 (cationic amino acid transporter, y+ system), member 1 (SLC7A1), mRNA [NM_003045]	-1.28721	6.25639e-05	0.00393567
A_33_P3209476	CCM2	ref|Homo sapiens cerebral cavernous malformation 2 (CCM2), transcript variant 2, mRNA [NM_031443]	-0.786014	6.26925e-05	0.00393567
A_33_P3283480	CTSC	ref|Homo sapiens cathepsin C (CTSC), transcript variant 2, mRNA [NM_148170]	-0.875593	6.27532e-05	0.00393567
A_23_P89030	C16orf95	ref|Homo sapiens chromosome 16 open reading frame 95 (C16orf95), transcript variant 1, mRNA [NM_001195124]	-0.790214	6.38523e-05	0.00397037
A_23_P304682	EMP2	ref|Homo sapiens epithelial membrane protein 2 (EMP2), mRNA [NM_001424]	-1.1273	6.41042e-05	0.00397885
A_32_P208424	H3F3A	ref|Homo sapiens H3 histone, family 3A (H3F3A), mRNA [NM_002107]	-0.76076	6.44131e-05	0.00398433
A_23_P131723	YWHAQ	ref|Homo sapiens tyrosine 3-monooxygenase/tryptophan 5-monooxygenase activation protein, theta (YWHAQ), mRNA [NM_006826]	-0.893916	6.44818e-05	0.00398433
A_24_P371053	ORMDL1	ref|Homo sapiens ORMDL sphingolipid biosynthesis regulator 1 (ORMDL1), transcript variant 1, mRNA [NM_016467]	-0.616446	6.44875e-05	0.00398433
A_33_P3351914	NDUFA10	ref|Homo sapiens NADH dehydrogenase (ubiquinone) 1 alpha subcomplex, 10, 42kDa (NDUFA10), mRNA [NM_004544]	-0.639079	6.51411e-05	0.00400425
A_21_P0014248	VIM-AS1	ref|Homo sapiens VIM antisense RNA 1 (VIM-AS1), transcript variant 1, long non-coding RNA [NR_108061]	-0.747903	6.55539e-05	0.00401611
A_22_P00011959	LOC100506100	ref|Homo sapiens uncharacterized LOC100506100 (LOC100506100), long non-coding RNA [NR_046240]	-0.588929	6.59487e-05	0.0040318
A_33_P3280721	WLS	ref|Homo sapiens wntless Wnt ligand secretion mediator (WLS), transcript variant 2, mRNA [NM_001002292]	-0.696079	6.71802e-05	0.00408586
A_33_P3230254	NCAPG	ref|Homo sapiens non-SMC condensin I complex, subunit G (NCAPG), transcript variant 1, mRNA [NM_022346]	-0.885939	6.72293e-05	0.00408586
A_33_P3293346	KCTD3	ref|Homo sapiens potassium channel tetramerization domain containing 3 (KCTD3), mRNA [NM_016121]	-0.637946	6.7254e-05	0.00408586
A_21_P0011126	NUS1	ref|Homo sapiens nuclear undecaprenyl pyrophosphate synthase 1 homolog (S. cerevisiae) (NUS1), mRNA [NM_138459]	-0.697531	6.75862e-05	0.00409454
A_23_P160406	KCTD3	ref|Homo sapiens potassium channel tetramerization domain containing 3 (KCTD3), mRNA [NM_016121]	-0.834103	6.77355e-05	0.00409454
A_23_P35617	PLCE1	ref|Homo sapiens phospholipase C, epsilon 1 (PLCE1), transcript variant 1, mRNA [NM_016341]	-1.46649	6.77486e-05	0.00409454
A_33_P3244931	DBI	ref|Homo sapiens diazepam binding inhibitor (GABA receptor modulator, acyl-CoA binding protein) (DBI), transcript variant 2, mRNA [NM_001079863]	-0.759567	6.78893e-05	0.00409878
A_33_P3651911	ENST00000560295	ens|cancer susceptibility candidate 7 (non-protein coding) [Source:HGNC Symbol;Acc:HGNC:48905] [ENST00000560295]	-0.581592	6.80387e-05	0.00410049
A_23_P160582	HYI	ref|Homo sapiens hydroxypyruvate isomerase (putative) (HYI), transcript variant 1, mRNA [NM_031207]	-0.857241	6.8129e-05	0.00410049
A_24_P73290	ATP2A2	ref|Homo sapiens ATPase, Ca++ transporting, cardiac muscle, slow twitch 2 (ATP2A2), transcript variant a, mRNA [NM_001681]	-0.878203	6.84886e-05	0.00411788
A_33_P3250383	CNP	ref|Homo sapiens 2',3'-cyclic nucleotide 3' phosphodiesterase (CNP), mRNA [NM_033133]	-0.606795	6.9192e-05	0.00412995
A_32_P42197	HNRNPA1	ref|Homo sapiens heterogeneous nuclear ribonucleoprotein A1 (HNRNPA1), transcript variant 2, mRNA [NM_031157]	-0.673734	6.92656e-05	0.00412995
A_33_P3410279	DOCK9	ens|dedicator of cytokinesis 9 [Source:HGNC Symbol;Acc:HGNC:14132] [ENST00000340449]	-0.584395	6.93105e-05	0.00412995
A_32_P105195	DDX46	ref|Homo sapiens DEAD (Asp-Glu-Ala-Asp) box polypeptide 46 (DDX46), transcript variant 2, mRNA [NM_014829]	-0.693568	6.9395e-05	0.00412995
A_23_P53668	NFYB	ref|Homo sapiens nuclear transcription factor Y, beta (NFYB), mRNA [NM_006166]	-1.12233	6.94354e-05	0.00412995
A_24_P118231	ATP5S	ref|Homo sapiens ATP synthase, H+ transporting, mitochondrial Fo complex, subunit s (factor B) (ATP5S), transcript variant 1, mRNA [NM_001003803]	-1.03393	6.947e-05	0.00412995
A_32_P209094	FGGY	ref|Homo sapiens FGGY carbohydrate kinase domain containing (FGGY), transcript variant 2, mRNA [NM_018291]	-1.01894	7.05203e-05	0.00417109
A_24_P943106	U2SURP	ref|Homo sapiens U2 snRNP-associated SURP domain containing (U2SURP), mRNA [NM_001080415]	-0.741518	7.10316e-05	0.00418875
A_24_P302574	OSGEPL1	ref|Homo sapiens O-sialoglycoprotein endopeptidase-like 1 (OSGEPL1), mRNA [NM_022353]	-1.00905	7.13402e-05	0.00420133
A_23_P431319	YIPF6	ref|Homo sapiens Yip1 domain family, member 6 (YIPF6), transcript variant A, mRNA [NM_173834]	-0.807274	7.13926e-05	0.00420133
A_24_P136641	TOPORS-AS1	ref|Homo sapiens TOPORS antisense RNA 1 (TOPORS-AS1), transcript variant 1, long non-coding RNA [NR_033991]	-0.670669	7.17467e-05	0.00421065
A_23_P12363	ROR1	ref|Homo sapiens receptor tyrosine kinase-like orphan receptor 1 (ROR1), transcript variant 1, mRNA [NM_005012]	-1.17447	7.22194e-05	0.00422861
A_33_P3320772	ATXN1	ref|Homo sapiens ataxin 1 (ATXN1), transcript variant 1, mRNA [NM_000332]	-0.657597	7.26583e-05	0.00424151
A_23_P9362	PSMB7	ref|Homo sapiens proteasome (prosome, macropain) subunit, beta type, 7 (PSMB7), mRNA [NM_002799]	-2.40606	7.34408e-05	0.00427433
A_24_P462899	CENPW	ref|Homo sapiens centromere protein W (CENPW), transcript variant 2, mRNA [NM_001012507]	-0.746301	7.52486e-05	0.00433392
A_24_P377499	OSBPL3	ref|Homo sapiens oxysterol binding protein-like 3 (OSBPL3), transcript variant 1, mRNA [NM_015550]	-0.815942	7.52839e-05	0.00433392
A_24_P346368	TMEM248	ref|Homo sapiens transmembrane protein 248 (TMEM248), mRNA [NM_017994]	-1.05545	7.57716e-05	0.00433531
A_33_P3281191	NID1	ref|Homo sapiens nidogen 1 (NID1), mRNA [NM_002508]	-0.686749	7.57762e-05	0.00433531
A_24_P72518	AHCYL2	ref|Homo sapiens adenosylhomocysteinase-like 2 (AHCYL2), transcript variant 1, mRNA [NM_015328]	-0.74058	7.59885e-05	0.00433531
A_33_P3299220	ADAMTSL4	ref|Homo sapiens ADAMTS-like 4 (ADAMTSL4), transcript variant 2, mRNA [NM_025008]	-0.735306	7.75664e-05	0.0043787
A_24_P674924	LRPPRC	ref|Homo sapiens leucine-rich pentatricopeptide repeat containing (LRPPRC), mRNA [NM_133259]	-1.09476	7.76796e-05	0.00438085
A_24_P921321	PTPRJ	ref|Homo sapiens protein tyrosine phosphatase, receptor type, J (PTPRJ), transcript variant 1, mRNA [NM_002843]	-0.809234	7.80178e-05	0.00438617
A_24_P937405	PRSS23	ref|Homo sapiens protease, serine, 23 (PRSS23), transcript variant 1, mRNA [NM_007173]	-1.00734	7.95193e-05	0.00445867
A_23_P19369	LRRC16A	ref|Homo sapiens leucine rich repeat containing 16A (LRRC16A), transcript variant 1, mRNA [NM_017640]	-0.735592	7.99954e-05	0.00447674
A_33_P3412095	PEX7	ref|Homo sapiens peroxisomal biogenesis factor 7 (PEX7), mRNA [NM_000288]	-0.709334	8.02889e-05	0.00448043
A_33_P3344229	HIST1H4A	ref|Homo sapiens histone cluster 1, H4a (HIST1H4A), mRNA [NM_003538]	-1.236	8.06324e-05	0.00448651
A_32_P36694	JAZF1	ref|Homo sapiens JAZF zinc finger 1 (JAZF1), mRNA [NM_175061]	-1.26515	8.15907e-05	0.00452253
A_33_P3411296	PURA	ref|Homo sapiens purine-rich element binding protein A (PURA), mRNA [NM_005859]	-0.597646	8.20832e-05	0.00454119
A_23_P10785	VTI1A	ref|Homo sapiens vesicle transport through interaction with t-SNAREs 1A (VTI1A), mRNA [NM_145206]	-0.604504	8.25825e-05	0.00456013
A_24_P215407	DDX6	ref|Homo sapiens DEAD (Asp-Glu-Ala-Asp) box helicase 6 (DDX6), transcript variant 1, mRNA [NM_004397]	-0.987625	8.41654e-05	0.00461813
A_33_P3227666	AGGF1	ref|Homo sapiens angiogenic factor with G patch and FHA domains 1 (AGGF1), mRNA [NM_018046]	-0.647624	8.42676e-05	0.00461813
A_24_P138022	FAM120A	ref|Homo sapiens family with sequence similarity 120A (FAM120A), transcript variant 1, mRNA [NM_014612]	-1.08353	8.51965e-05	0.00464281
A_33_P3400324	PHC3	ref|Homo sapiens polyhomeotic homolog 3 (Drosophila) (PHC3), mRNA [NM_024947]	-1.79599	8.54337e-05	0.00465138
A_24_P379512	PIGK	ref|Homo sapiens phosphatidylinositol glycan anchor biosynthesis, class K (PIGK), mRNA [NM_005482]	-1.02868	8.56936e-05	0.00466117
A_23_P164528	WDR7	ref|Homo sapiens WD repeat domain 7 (WDR7), transcript variant 1, mRNA [NM_015285]	-0.951183	8.61166e-05	0.00467108
A_22_P00015059	ENST00000577906	tc|ALU2_HUMAN (P39189) Alu subfamily SB sequence contamination warning entry, partial (9%) [THC2531023]	-1.2332	8.62702e-05	0.00467506
A_23_P135616	STX18	ref|Homo sapiens syntaxin 18 (STX18), mRNA [NM_016930]	-0.922939	8.72909e-05	0.0047004
A_33_P3352782	TANGO6	ref|Homo sapiens transport and golgi organization 6 homolog (Drosophila) (TANGO6), mRNA [NM_024562]	-0.882312	8.73032e-05	0.0047004
A_33_P3240941	BACE1	ref|Homo sapiens beta-site APP-cleaving enzyme 1 (BACE1), transcript variant a, mRNA [NM_012104]	-0.842182	8.78353e-05	0.00472032
A_33_P3327165	CCDC18	ref|Homo sapiens coiled-coil domain containing 18 (CCDC18), mRNA [NM_206886]	-0.769532	8.80529e-05	0.00472764
A_23_P207967	CTIF	ref|Homo sapiens CBP80/20-dependent translation initiation factor (CTIF), transcript variant 1, mRNA [NM_014772]	-0.702049	8.82105e-05	0.00473174
A_24_P335358	PUS1	ref|Homo sapiens pseudouridylate synthase 1 (PUS1), transcript variant 1, mRNA [NM_025215]	-0.589828	8.84782e-05	0.00474173
A_33_P3326256	MRPS16	ref|Homo sapiens mitochondrial ribosomal protein S16 (MRPS16), mRNA [NM_016065]	-0.773888	8.92444e-05	0.00476962
A_33_P3413958	OR7E47P	ref|Homo sapiens olfactory receptor, family 7, subfamily E, member 47 pseudogene (OR7E47P), transcript variant 1, non-coding RNA [NR_120437]	-0.852368	9.04263e-05	0.00479754
A_23_P310295	ENST00000420826	ens|small ubiquitin-like modifier 2 [Source:HGNC Symbol;Acc:HGNC:11125] [ENST00000420826]	-0.823638	9.05719e-05	0.00480073
A_23_P431410	RBMS1	ref|Homo sapiens RNA binding motif, single stranded interacting protein 1 (RBMS1), transcript variant 1, mRNA [NM_016836]	-0.59084	9.06514e-05	0.00480073
A_33_P3260722	UVRAG	ref|Homo sapiens UV radiation resistance associated (UVRAG), mRNA [NM_003369]	-0.625264	9.07948e-05	0.00480395
A_22_P00007255	lnc-GPR137C-1	linc|LNCipedia lincRNA (lnc-GPR137C-1), lincRNA [lnc-GPR137C-1:1]	-0.719923	9.20141e-05	0.00483649
A_23_P110661	SKIV2L2	ref|Homo sapiens superkiller viralicidic activity 2-like 2 (S. cerevisiae) (SKIV2L2), mRNA [NM_015360]	-1.01357	9.21044e-05	0.00483649
A_23_P376627	D2HGDH	ref|Homo sapiens D-2-hydroxyglutarate dehydrogenase (D2HGDH), transcript variant 1, mRNA [NM_152783]	-0.597896	9.22606e-05	0.00483753
A_23_P205031	COL4A2	ref|Homo sapiens collagen, type IV, alpha 2 (COL4A2), mRNA [NM_001846]	-1.92282	9.26108e-05	0.00485152
A_33_P3328928	BMP2K	ref|Homo sapiens BMP2 inducible kinase (BMP2K), transcript variant 2, mRNA [NM_017593]	-0.633478	9.28134e-05	0.00485659
A_33_P3377130	MAP3K5	ref|Homo sapiens mitogen-activated protein kinase kinase kinase 5 (MAP3K5), mRNA [NM_005923]	-0.754228	9.3161e-05	0.00485848
A_23_P151405	CKAP2	ref|Homo sapiens cytoskeleton associated protein 2 (CKAP2), transcript variant 1, mRNA [NM_018204]	-1.50043	9.33321e-05	0.00485954
A_24_P374516	TMSB4X	ref|Homo sapiens thymosin beta 4, X-linked (TMSB4X), mRNA [NM_021109]	-0.835532	9.39721e-05	0.00487457
A_23_P212397	LARS2	ref|Homo sapiens leucyl-tRNA synthetase 2, mitochondrial (LARS2), mRNA [NM_015340]	-0.831974	9.49439e-05	0.00490748
A_23_P29924	TMEM128	ref|Homo sapiens transmembrane protein 128 (TMEM128), transcript variant 3, mRNA [NM_032927]	-0.863167	9.54241e-05	0.00491409
A_33_P6822486	LOC100506844	ref|Homo sapiens uncharacterized LOC100506844 (LOC100506844), long non-coding RNA [NR_038269]	-1.15735	9.54939e-05	0.00491409
A_24_P218979	CDCA3	ref|Homo sapiens cell division cycle associated 3 (CDCA3), transcript variant 1, mRNA [NM_031299]	-1.16776	9.56736e-05	0.00491899
A_24_P210637	CHST14	ref|Homo sapiens carbohydrate (N-acetylgalactosamine 4-0) sulfotransferase 14 (CHST14), mRNA [NM_130468]	-0.598784	9.6008e-05	0.00492748
A_32_P63848	OXCT1	ref|Homo sapiens 3-oxoacid CoA transferase 1 (OXCT1), mRNA [NM_000436]	-1.01152	9.74635e-05	0.00497149
A_33_P3365586	VAPB	ref|Homo sapiens VAMP (vesicle-associated membrane protein)-associated protein B and C (VAPB), transcript variant 1, mRNA [NM_004738]	-0.650019	9.76596e-05	0.00497713
A_23_P19517	ITPR3	ref|Homo sapiens inositol 1,4,5-trisphosphate receptor, type 3 (ITPR3), mRNA [NM_002224]	-1.36103	9.90074e-05	0.00502643
A_21_P0005320	lnc-EPHB4-1	linc|LNCipedia lincRNA (lnc-EPHB4-1), lincRNA [lnc-EPHB4-1:1]	-0.677345	9.92728e-05	0.00502643
A_33_P3418209	ITGBL1	ref|Homo sapiens integrin, beta-like 1 (with EGF-like repeat domains) (ITGBL1), transcript variant 1, mRNA [NM_004791]	-1.06905	9.92968e-05	0.00502643
A_23_P166663	APPL1	ref|Homo sapiens adaptor protein, phosphotyrosine interaction, PH domain and leucine zipper containing 1 (APPL1), mRNA [NM_012096]	-0.634202	9.93179e-05	0.00502643
A_23_P97423	UBE2Q1	ref|Homo sapiens ubiquitin-conjugating enzyme E2Q family member 1 (UBE2Q1), mRNA [NM_017582]	-0.697351	9.95804e-05	0.00502894
A_21_P0000697	LOC100505912	ref|Homo sapiens uncharacterized LOC100505912 (LOC100505912), long non-coding RNA [NR_037877]	-0.799492	9.96266e-05	0.00502894
A_23_P250122	FAM20C	ref|Homo sapiens family with sequence similarity 20, member C (FAM20C), mRNA [NM_020223]	-0.943337	0.000100382	0.00504889
A_24_P223384	HIST1H2AB	ref|Homo sapiens histone cluster 1, H2ab (HIST1H2AB), mRNA [NM_003513]	-0.847254	0.000100559	0.00504889
A_24_P225679	IRS1	ref|Homo sapiens insulin receptor substrate 1 (IRS1), mRNA [NM_005544]	-0.644351	0.000101012	0.00504889
A_24_P414256	TMA7	ens|translation machinery associated 7 homolog (S. cerevisiae) [Source:HGNC Symbol;Acc:HGNC:26932] [ENST00000477624]	-1.1521	0.000101126	0.00504889
A_33_P3329344	FASN	ref|Homo sapiens fatty acid synthase (FASN), mRNA [NM_004104]	-0.931525	0.000101137	0.00504889
A_33_P3315223	HNRNPA0	ref|Homo sapiens heterogeneous nuclear ribonucleoprotein A0 (HNRNPA0), mRNA [NM_006805]	-0.937029	0.000101538	0.00504889
A_32_P74955	ARID2	ref|Homo sapiens AT rich interactive domain 2 (ARID, RFX-like) (ARID2), mRNA [NM_152641]	-0.739002	0.000101583	0.00504889
A_24_P291973	42985	ref|Homo sapiens septin 7 (SEPT7), transcript variant 2, mRNA [NM_001011553]	-0.745723	0.00010185	0.0050535
A_33_P3223923	PDIA3	ref|Homo sapiens protein disulfide isomerase family A, member 3 (PDIA3), mRNA [NM_005313]	-0.616543	0.000102296	0.0050552
A_32_P155506	UBE2E2	ref|Homo sapiens ubiquitin-conjugating enzyme E2E 2 (UBE2E2), mRNA [NM_152653]	-0.800292	0.000103422	0.00510204
A_24_P251534	CTDSPL	ref|Homo sapiens CTD (carboxy-terminal domain, RNA polymerase II, polypeptide A) small phosphatase-like (CTDSPL), transcript variant 1, mRNA [NM_001008392]	-0.928073	0.000103442	0.00510204
A_23_P105227	ME3	ref|Homo sapiens malic enzyme 3, NADP(+)-dependent, mitochondrial (ME3), transcript variant 2, mRNA [NM_001014811]	-0.90143	0.000103947	0.00510963
A_23_P133596	DROSHA	ref|Homo sapiens drosha, ribonuclease type III (DROSHA), transcript variant 1, mRNA [NM_013235]	-1.126	0.000104308	0.00511875
A_23_P113034	C10orf11	ref|Homo sapiens chromosome 10 open reading frame 11 (C10orf11), mRNA [NM_032024]	-1.2453	0.000105031	0.00512187
A_23_P8558	ABHD11	ref|Homo sapiens abhydrolase domain containing 11 (ABHD11), transcript variant 1, mRNA [NM_148912]	-0.604391	0.000105051	0.00512187
A_24_P88554	PEX11B	ref|Homo sapiens peroxisomal biogenesis factor 11 beta (PEX11B), transcript variant 1, mRNA [NM_003846]	-0.970295	0.000106108	0.00515492
A_23_P104323	MGMT	ref|Homo sapiens O-6-methylguanine-DNA methyltransferase (MGMT), mRNA [NM_002412]	-0.703304	0.000106792	0.00516647
A_33_P3305482	EIF2B3	ref|Homo sapiens eukaryotic translation initiation factor 2B, subunit 3 gamma, 58kDa (EIF2B3), transcript variant 1, mRNA [NM_020365]	-1.61616	0.000106838	0.00516647
A_23_P51410	SMYD3	ref|Homo sapiens SET and MYND domain containing 3 (SMYD3), transcript variant 2, mRNA [NM_022743]	-1.05247	0.000106846	0.00516647
A_23_P396353	NIN	ref|Homo sapiens ninein (GSK3B interacting protein) (NIN), transcript variant 2, mRNA [NM_020921]	-0.674998	0.000107478	0.00518256
A_23_P25873	WDHD1	ref|Homo sapiens WD repeat and HMG-box DNA binding protein 1 (WDHD1), transcript variant 1, mRNA [NM_007086]	-2.54844	0.000107587	0.00518333
A_23_P165247	DAZAP1	ref|Homo sapiens DAZ associated protein 1 (DAZAP1), transcript variant 1, mRNA [NM_170711]	-0.639383	0.000107808	0.00518333
A_23_P137057	SLC25A5	ref|Homo sapiens solute carrier family 25 (mitochondrial carrier; adenine nucleotide translocator), member 5 (SLC25A5), mRNA [NM_001152]	-0.645076	0.000107896	0.00518333
A_23_P53646	NAP1L1	ref|Homo sapiens nucleosome assembly protein 1-like 1 (NAP1L1), transcript variant 1, mRNA [NM_139207]	-1.26878	0.00010815	0.00518333
A_24_P148450	UBE2E3	ref|Homo sapiens ubiquitin-conjugating enzyme E2E 3 (UBE2E3), transcript variant 1, mRNA [NM_006357]	-0.62533	0.000108296	0.00518333
A_23_P37068	TRAF3	ref|Homo sapiens TNF receptor-associated factor 3 (TRAF3), transcript variant 1, mRNA [NM_145725]	-0.88172	0.000108455	0.00518669
A_33_P3244951	PDE8A	ref|Homo sapiens phosphodiesterase 8A (PDE8A), transcript variant 3, mRNA [NM_001243137]	-0.669142	0.000108955	0.00519906
A_24_P142118	THBS1	ref|Homo sapiens thrombospondin 1 (THBS1), mRNA [NM_003246]	-0.682604	0.000109195	0.0052046
A_23_P128624	CARS2	ref|Homo sapiens cysteinyl-tRNA synthetase 2, mitochondrial (putative) (CARS2), mRNA [NM_024537]	-0.781109	0.000110263	0.00524726
A_24_P299318	FAM101B	ref|Homo sapiens family with sequence similarity 101, member B (FAM101B), mRNA [NM_182705]	-1.28344	0.000110963	0.00526345
A_23_P97990	HTRA1	ref|Homo sapiens HtrA serine peptidase 1 (HTRA1), mRNA [NM_002775]	-0.85962	0.000110995	0.00526345
A_24_P98251	VPS13B	ref|Homo sapiens vacuolar protein sorting 13 homolog B (yeast) (VPS13B), transcript variant 5, mRNA [NM_017890]	-0.900846	0.000111192	0.00526345
A_32_P86763	TGM2	ref|Homo sapiens transglutaminase 2 (TGM2), transcript variant 1, mRNA [NM_004613]	-0.942374	0.000111236	0.00526345
A_23_P128147	TUBA1B	ref|Homo sapiens tubulin, alpha 1b (TUBA1B), mRNA [NM_006082]	-0.708467	0.000112328	0.00529526
A_24_P296568	CBX1	ref|Homo sapiens chromobox homolog 1 (CBX1), transcript variant 1, mRNA [NM_006807]	-0.854465	0.000112574	0.00529526
A_23_P96599	TMSB15B	ref|Homo sapiens thymosin beta 15B (TMSB15B), mRNA [NM_194324]	-0.710579	0.000113676	0.00532267
A_23_P131778	MANBAL	ref|Homo sapiens mannosidase, beta A, lysosomal-like (MANBAL), transcript variant 1, mRNA [NM_022077]	-0.982488	0.000113776	0.00532305
A_32_P85539	HCFC2	ref|Homo sapiens host cell factor C2 (HCFC2), mRNA [NM_013320]	-0.610148	0.00011427	0.00533331
A_21_P0004863	ENST00000607119	ref|PREDICTED: Homo sapiens uncharacterized LOC102724851 (LOC102724851), transcript variant X1, ncRNA [XR_427900]	-0.672573	0.000114552	0.00534124
A_33_P3260669	STK3	ref|Homo sapiens serine/threonine kinase 3 (STK3), transcript variant 2, mRNA [NM_001256312]	-1.44396	0.000114846	0.00534618
A_33_P3412613	TMPO	ref|Homo sapiens thymopoietin (TMPO), transcript variant 2, mRNA [NM_001032283]	-0.981152	0.000115073	0.00534932
A_23_P113393	APLN	ref|Homo sapiens apelin (APLN), mRNA [NM_017413]	-0.744554	0.000115508	0.00535642
A_24_P235049	MTHFD1L	ref|Homo sapiens methylenetetrahydrofolate dehydrogenase (NADP+ dependent) 1-like (MTHFD1L), transcript variant 2, mRNA [NM_015440]	-1.00707	0.000115747	0.00535642
A_23_P159255	PTPRM	ref|Homo sapiens protein tyrosine phosphatase, receptor type, M (PTPRM), transcript variant 2, mRNA [NM_002845]	-0.617701	0.000115778	0.00535642
A_23_P100441	FAM192A	ref|Homo sapiens family with sequence similarity 192, member A (FAM192A), mRNA [NM_024946]	-1.06126	0.000116938	0.0053887
A_23_P205746	EML1	ref|Homo sapiens echinoderm microtubule associated protein like 1 (EML1), transcript variant 1, mRNA [NM_001008707]	-0.680759	0.000117498	0.00540166
A_23_P152353	EARS2	ref|Homo sapiens glutamyl-tRNA synthetase 2, mitochondrial (EARS2), transcript variant 1, mRNA [NM_001083614]	-0.828781	0.000118808	0.00543213
A_23_P139471	RPS26	ref|Homo sapiens ribosomal protein S26 (RPS26), mRNA [NM_001029]	-0.584213	0.000119268	0.00543213
A_23_P80594	PLCL2	ref|Homo sapiens phospholipase C-like 2 (PLCL2), transcript variant 2, mRNA [NM_015184]	-0.648479	0.000119353	0.00543213
A_23_P253200	RPL15	ref|Homo sapiens ribosomal protein L15 (RPL15), transcript variant 1, mRNA [NM_002948]	-0.78075	0.000119357	0.00543213
A_23_P41327	LYAR	ref|Homo sapiens Ly1 antibody reactive (LYAR), transcript variant 1, mRNA [NM_017816]	-1.03015	0.00011981	0.00544347
A_33_P3277728	ITSN1	ref|Homo sapiens intersectin 1 (SH3 domain protein) (ITSN1), transcript variant 2, mRNA [NM_001001132]	-0.716856	0.000120025	0.00544562
A_23_P200222	LRP8	ref|Homo sapiens low density lipoprotein receptor-related protein 8, apolipoprotein e receptor (LRP8), transcript variant 2, mRNA [NM_033300]	-0.86808	0.000120045	0.00544562
A_24_P391368	ATXN10	ref|Homo sapiens ataxin 10 (ATXN10), transcript variant 1, mRNA [NM_013236]	-1.71866	0.000120241	0.00544758
A_24_P194000	SAE1	ref|Homo sapiens SUMO1 activating enzyme subunit 1 (SAE1), transcript variant 1, mRNA [NM_005500]	-1.78175	0.000120525	0.00544983
A_33_P3314161	YAF2	ref|Homo sapiens YY1 associated factor 2 (YAF2), transcript variant 1, mRNA [NM_001190979]	-0.692292	0.000121559	0.00547591
A_23_P368558	TMEM131	ref|Homo sapiens transmembrane protein 131 (TMEM131), mRNA [NM_015348]	-0.851209	0.000122878	0.00550145
A_33_P3388016	TMA7	ref|Homo sapiens translation machinery associated 7 homolog (S. cerevisiae) (TMA7), mRNA [NM_015933]	-1.01035	0.000122935	0.00550145
A_24_P795594	ALG9	ref|Homo sapiens ALG9, alpha-1,2-mannosyltransferase (ALG9), transcript variant 3, mRNA [NM_001077691]	-0.71727	0.000123295	0.00550828
A_24_P346431	TNS3	ref|Homo sapiens tensin 3 (TNS3), mRNA [NM_022748]	-0.936754	0.000123553	0.00551045
A_23_P214487	HIST1H4C	ref|Homo sapiens histone cluster 1, H4c (HIST1H4C), mRNA [NM_003542]	-1.60563	0.000123867	0.00551822
A_23_P77714	CLUAP1	ref|Homo sapiens clusterin associated protein 1 (CLUAP1), transcript variant 2, mRNA [NM_024793]	-0.626046	0.000124263	0.00552387
A_23_P139418	GALNT18	ref|Homo sapiens polypeptide N-acetylgalactosaminyltransferase 18 (GALNT18), mRNA [NM_198516]	-1.79425	0.00012503	0.00553559
A_23_P111995	LOXL2	ref|Homo sapiens lysyl oxidase-like 2 (LOXL2), mRNA [NM_002318]	-1.47381	0.000125484	0.00554111
A_24_P77364	BOLA3	ref|Homo sapiens bolA family member 3 (BOLA3), transcript variant 1, mRNA [NM_212552]	-0.692263	0.000125769	0.00554111
A_33_P3344951	JMJD7	ref|Homo sapiens jumonji domain containing 7 (JMJD7), mRNA [NM_001114632]	-0.841224	0.000125874	0.00554111
A_23_P123974	DTYMK	ref|Homo sapiens deoxythymidylate kinase (thymidylate kinase) (DTYMK), transcript variant 1, mRNA [NM_012145]	-0.777322	0.000125891	0.00554111
A_23_P91919	SERP1	ref|Homo sapiens stress-associated endoplasmic reticulum protein 1 (SERP1), mRNA [NM_014445]	-0.901162	0.000125958	0.00554111
A_33_P3354569	GPD2	ref|Homo sapiens glycerol-3-phosphate dehydrogenase 2 (mitochondrial) (GPD2), transcript variant 1, mRNA [NM_001083112]	-0.68706	0.000126289	0.00554727
A_23_P100141	UNKL	ref|Homo sapiens unkempt family zinc finger-like (UNKL), transcript variant 1, mRNA [NM_001193388]	-0.646176	0.000126719	0.00555217
A_33_P3317305	AGAP1	ref|Homo sapiens ArfGAP with GTPase domain, ankyrin repeat and PH domain 1 (AGAP1), transcript variant 3, mRNA [NM_001244888]	-0.801775	0.000127031	0.00555217
A_32_P165340	SRP9	ref|Homo sapiens signal recognition particle 9kDa (SRP9), transcript variant 2, mRNA [NM_003133]	-0.757125	0.000127165	0.00555217
A_23_P90612	MCM6	ref|Homo sapiens minichromosome maintenance complex component 6 (MCM6), mRNA [NM_005915]	-0.860379	0.000127253	0.00555217
A_22_P00018544	lnc-TBC1D12-1	tc|RABX5_HUMAN (Q9UJ41) Rab5 GDP/GTP exchange factor (Rabaptin 5-associated exchange factor for Rab5) (Rabex-5), partial (4%) [THC2562510]	-0.757635	0.000127374	0.00555303
A_23_P80382	PRR5	ref|Homo sapiens proline rich 5 (renal) (PRR5), transcript variant 2, mRNA [NM_015366]	-1.17147	0.000128211	0.005577
A_33_P3301025	CPOX	ref|Homo sapiens coproporphyrinogen oxidase (CPOX), mRNA [NM_000097]	-0.806028	0.000129794	0.00562064
A_24_P497186	IRF2BP2	ref|Homo sapiens interferon regulatory factor 2 binding protein 2 (IRF2BP2), transcript variant 1, mRNA [NM_182972]	-0.685527	0.000131028	0.00565338
A_23_P16992	PKP4	ref|Homo sapiens plakophilin 4 (PKP4), transcript variant 1, mRNA [NM_003628]	-1.04782	0.000131604	0.00565824
A_24_P9321	HIST1H3I	ref|Homo sapiens histone cluster 1, H3i (HIST1H3I), mRNA [NM_003533]	-0.595188	0.000131732	0.00565824
A_23_P17512	DTD1	ref|Homo sapiens D-tyrosyl-tRNA deacylase 1 (DTD1), mRNA [NM_080820]	-0.736071	0.000132078	0.00566179
A_23_P168965	C8orf44	ref|Homo sapiens chromosome 8 open reading frame 44 (C8orf44), mRNA [NM_019607]	-0.587006	0.000132229	0.00566179
A_24_P784765	CD59	ref|Homo sapiens CD59 molecule, complement regulatory protein (CD59), transcript variant 1, mRNA [NM_203330]	-0.726423	0.000132408	0.00566179
A_23_P105436	PTPN11	ref|Homo sapiens protein tyrosine phosphatase, non-receptor type 11 (PTPN11), transcript variant 1, mRNA [NM_002834]	-0.580927	0.000132593	0.00566179
A_23_P89710	CEP192	ref|Homo sapiens centrosomal protein 192kDa (CEP192), mRNA [NM_032142]	-0.813871	0.000133191	0.0056707
A_23_P48358	PCCA	ref|Homo sapiens propionyl CoA carboxylase, alpha polypeptide (PCCA), transcript variant 1, mRNA [NM_000282]	-0.794277	0.000133368	0.00567407
A_33_P6819918	LOC100506844	ref|Homo sapiens uncharacterized LOC100506844 (LOC100506844), long non-coding RNA [NR_038269]	-1.18513	0.000134121	0.00568064
A_23_P218476	B9D2	ref|Homo sapiens B9 protein domain 2 (B9D2), mRNA [NM_030578]	-0.652844	0.000134205	0.00568064
A_24_P98411	HSPA5	ref|Homo sapiens heat shock 70kDa protein 5 (glucose-regulated protein, 78kDa) (HSPA5), mRNA [NM_005347]	-0.723372	0.000135822	0.00573238
A_24_P57700	ZHX3	ref|Homo sapiens zinc fingers and homeoboxes 3 (ZHX3), mRNA [NM_015035]	-0.689638	0.000136699	0.00576374
A_22_P00015597	STXBP5	ref|Homo sapiens syntaxin binding protein 5 (tomosyn) (STXBP5), transcript variant 2, mRNA [NM_001127715]	-1.01141	0.00013677	0.00576374
A_33_P3342160	ATG2B	ref|Homo sapiens autophagy related 2B (ATG2B), mRNA [NM_018036]	-0.746215	0.000137008	0.00576374
A_24_P917833	TMED10	ref|Homo sapiens transmembrane emp24-like trafficking protein 10 (yeast) (TMED10), mRNA [NM_006827]	-0.860922	0.00013828	0.0057858
A_33_P3414422	GPHN	ref|Homo sapiens gephyrin (GPHN), transcript variant 1, mRNA [NM_020806]	-0.62284	0.000138813	0.00579974
A_23_P76690	UCHL3	ref|Homo sapiens ubiquitin carboxyl-terminal esterase L3 (ubiquitin thiolesterase) (UCHL3), transcript variant 2, mRNA [NM_006002]	-0.667334	0.000139265	0.00581445
A_33_P3252359	BDH1	ref|Homo sapiens 3-hydroxybutyrate dehydrogenase, type 1 (BDH1), transcript variant 3, mRNA [NM_203314]	-0.768835	0.000139878	0.00582479
A_33_P3332006	CBX1	ref|Homo sapiens chromobox homolog 1 (CBX1), transcript variant 1, mRNA [NM_006807]	-0.892017	0.000140213	0.00582479
A_23_P105625	COQ5	ref|Homo sapiens coenzyme Q5 homolog, methyltransferase (S. cerevisiae) (COQ5), mRNA [NM_032314]	-1.20125	0.000140328	0.0058254
A_33_P3371320	BRE	ref|Homo sapiens brain and reproductive organ-expressed (TNFRSF1A modulator) (BRE), transcript variant 6, mRNA [NM_001261840]	-1.0921	0.000140879	0.00583053
A_24_P181101	TMEM135	ref|Homo sapiens transmembrane protein 135 (TMEM135), transcript variant 1, mRNA [NM_022918]	-0.595832	0.000141052	0.00583053
A_33_P3284557	ZAK	ref|Homo sapiens sterile alpha motif and leucine zipper containing kinase AZK (ZAK), transcript variant 1, mRNA [NM_016653]	-1.29439	0.000142254	0.00585113
A_23_P99540	ZFP36L1	ref|Homo sapiens ZFP36 ring finger protein-like 1 (ZFP36L1), transcript variant 1, mRNA [NM_004926]	-0.612905	0.000143183	0.00587273
A_33_P3346669	PLCE1	ref|Homo sapiens phospholipase C, epsilon 1 (PLCE1), transcript variant 1, mRNA [NM_016341]	-1.25709	0.000143652	0.00588366
A_22_P00012088	lnc-PMM2-6	gb|Homo sapiens cDNA FLJ33095 fis, clone TRACH2000708. [AK057657]	-0.819594	0.000143962	0.00588809
A_33_P3303086	HNRNPLL	ref|Homo sapiens heterogeneous nuclear ribonucleoprotein L-like (HNRNPLL), transcript variant 1, mRNA [NM_138394]	-0.883957	0.000144771	0.00591286
A_23_P151368	N6AMT2	ref|Homo sapiens N-6 adenine-specific DNA methyltransferase 2 (putative) (N6AMT2), mRNA [NM_174928]	-0.589126	0.00014535	0.00591988
A_23_P205646	MAP4K5	ref|Homo sapiens mitogen-activated protein kinase kinase kinase kinase 5 (MAP4K5), transcript variant 2, mRNA [NM_198794]	-0.720675	0.000145629	0.00592295
A_23_P345942	NDUFAF2	ref|Homo sapiens NADH dehydrogenase (ubiquinone) complex I, assembly factor 2 (NDUFAF2), mRNA [NM_174889]	-0.940484	0.00014608	0.00593234
A_23_P163955	PEMT	ref|Homo sapiens phosphatidylethanolamine N-methyltransferase (PEMT), transcript variant 2, mRNA [NM_007169]	-0.831973	0.000147282	0.00595805
A_32_P126375	NHS	ref|Homo sapiens Nance-Horan syndrome (congenital cataracts and dental anomalies) (NHS), transcript variant 1, mRNA [NM_198270]	-1.00381	0.000147852	0.00596748
A_24_P86240	BMP2K	ref|Homo sapiens BMP2 inducible kinase (BMP2K), transcript variant 1, mRNA [NM_198892]	-0.738557	0.000148222	0.00597413
A_19_P00810523	NDUFAF2	ref|Homo sapiens NADH dehydrogenase (ubiquinone) complex I, assembly factor 2 (NDUFAF2), mRNA [NM_174889]	-0.977451	0.000149417	0.00601816
A_24_P166407	HIST1H4B	ref|Homo sapiens histone cluster 1, H4b (HIST1H4B), mRNA [NM_003544]	-1.65754	0.0001499	0.00602511
A_23_P3849	TRAP1	ref|Homo sapiens TNF receptor-associated protein 1 (TRAP1), transcript variant 1, mRNA [NM_016292]	-0.628059	0.000150068	0.00602768
A_32_P171313	GNB4	ref|Homo sapiens guanine nucleotide binding protein (G protein), beta polypeptide 4 (GNB4), mRNA [NM_021629]	-0.599408	0.000150922	0.00603425
A_23_P389525	COMMD1	ref|Homo sapiens copper metabolism (Murr1) domain containing 1 (COMMD1), mRNA [NM_152516]	-1.2341	0.000151751	0.0060523
A_33_P6505283	LOC100507316	ref|Homo sapiens uncharacterized LOC100507316 (LOC100507316), transcript variant 2, long non-coding RNA [NR_120683]	-0.77894	0.000152558	0.00607186
A_33_P3494748	TMEM65	ref|Homo sapiens transmembrane protein 65 (TMEM65), mRNA [NM_194291]	-0.900775	0.000153244	0.00608586
A_22_P00023663	SNRPD1	ens|small nuclear ribonucleoprotein D1 polypeptide 16kDa [Source:HGNC Symbol;Acc:HGNC:11158] [ENST00000300413]	-0.647695	0.000153501	0.00608586
A_23_P200976	HYI	ref|Homo sapiens hydroxypyruvate isomerase (putative) (HYI), transcript variant 3, mRNA [NM_001190880]	-0.80454	0.000153527	0.00608586
A_33_P3333820	UBE2R2	ref|Homo sapiens ubiquitin-conjugating enzyme E2R 2 (UBE2R2), mRNA [NM_017811]	-0.760103	0.000153968	0.00608586
A_23_P122197	CCNB1	ref|Homo sapiens cyclin B1 (CCNB1), mRNA [NM_031966]	-1.21402	0.00015455	0.00608947
A_33_P3348614	TBL1XR1	ref|Homo sapiens transducin (beta)-like 1 X-linked receptor 1 (TBL1XR1), mRNA [NM_024665]	-0.67449	0.000155797	0.00611949
A_23_P200829	SRGAP2	ref|Homo sapiens SLIT-ROBO Rho GTPase activating protein 2 (SRGAP2), transcript variant 1, mRNA [NM_015326]	-1.06675	0.000157554	0.00617494
A_23_P203900	SCARB1	ref|Homo sapiens scavenger receptor class B, member 1 (SCARB1), transcript variant 1, mRNA [NM_005505]	-1.30899	0.000157828	0.00618154
A_23_P89310	EPN2	ref|Homo sapiens epsin 2 (EPN2), transcript variant 2, mRNA [NM_014964]	-0.86287	0.000158472	0.00619205
A_19_P00806158	A_19_P00806158	Unknown	-0.813355	0.000158487	0.00619205
A_23_P205584	JKAMP	ref|Homo sapiens JNK1/MAPK8-associated membrane protein (JKAMP), transcript variant 3, mRNA [NM_001284201]	-0.859778	0.000158665	0.00619287
A_33_P3365357	HYAL2	ref|Homo sapiens hyaluronoglucosaminidase 2 (HYAL2), transcript variant 2, mRNA [NM_033158]	-0.695079	0.000158798	0.00619287
A_23_P46539	PSRC1	ref|Homo sapiens proline/serine-rich coiled-coil 1 (PSRC1), transcript variant 1, mRNA [NM_032636]	-1.2121	0.000158863	0.00619287
A_23_P120414	YWHAB	ref|Homo sapiens tyrosine 3-monooxygenase/tryptophan 5-monooxygenase activation protein, beta (YWHAB), transcript variant 1, mRNA [NM_003404]	-0.713374	0.000160381	0.00623536
A_23_P200216	MAGOH	ref|Homo sapiens mago-nashi homolog, proliferation-associated (Drosophila) (MAGOH), mRNA [NM_002370]	-1.66857	0.000160613	0.00623606
A_24_P166663	CDK6	ref|Homo sapiens cyclin-dependent kinase 6 (CDK6), transcript variant 1, mRNA [NM_001259]	-0.736969	0.000161307	0.00624799
A_33_P3223082	MRPL19	ref|Homo sapiens mitochondrial ribosomal protein L19 (MRPL19), mRNA [NM_014763]	-1.17201	0.000162012	0.00625284
A_23_P41734	RNF130	ref|Homo sapiens ring finger protein 130 (RNF130), transcript variant 1, mRNA [NM_018434]	-0.604137	0.000162353	0.00625769
A_24_P222911	SRSF7	ref|Homo sapiens serine/arginine-rich splicing factor 7 (SRSF7), transcript variant 1, mRNA [NM_001031684]	-0.722061	0.000162673	0.00625967
A_24_P364087	SERGEF	ref|Homo sapiens secretion regulating guanine nucleotide exchange factor (SERGEF), transcript variant 1, mRNA [NM_012139]	-0.965624	0.000162727	0.00625967
A_23_P93464	BCKDHB	ref|Homo sapiens branched chain keto acid dehydrogenase E1, beta polypeptide (BCKDHB), transcript variant 2, mRNA [NM_000056]	-0.837331	0.000164234	0.006301
A_33_P3412538	ANKRD17	ref|Homo sapiens ankyrin repeat domain 17 (ANKRD17), transcript variant 1, mRNA [NM_032217]	-0.675531	0.000164719	0.00631222
A_23_P105002	ROM1	ref|Homo sapiens retinal outer segment membrane protein 1 (ROM1), mRNA [NM_000327]	-0.661181	0.000165075	0.00631222
A_24_P356406	PAFAH1B1	ref|Homo sapiens platelet-activating factor acetylhydrolase 1b, regulatory subunit 1 (45kDa) (PAFAH1B1), mRNA [NM_000430]	-1.00797	0.000165395	0.00631222
A_24_P238499	TYMSOS	ref|Homo sapiens TYMS opposite strand (TYMSOS), mRNA [NM_001012716]	-1.14114	0.000165769	0.00631496
A_24_P111912	FAM172A	ref|Homo sapiens family with sequence similarity 172, member A (FAM172A), transcript variant 1, mRNA [NM_032042]	-1.16475	0.000166307	0.00633042
A_23_P164387	SMARCE1	ref|Homo sapiens SWI/SNF related, matrix associated, actin dependent regulator of chromatin, subfamily e, member 1 (SMARCE1), mRNA [NM_003079]	-0.987875	0.000166527	0.00633465
A_32_P174908	WAPAL	ref|Homo sapiens wings apart-like homolog (Drosophila) (WAPAL), mRNA [NM_015045]	-0.833598	0.0001672	0.00634573
A_23_P331928	CD109	ref|Homo sapiens CD109 molecule (CD109), transcript variant 1, mRNA [NM_133493]	-1.01805	0.000167254	0.00634573
A_32_P85813	RAP1GDS1	ref|Homo sapiens RAP1, GTP-GDP dissociation stimulator 1 (RAP1GDS1), transcript variant 1, mRNA [NM_001100426]	-0.721407	0.000169335	0.00637878
A_23_P126757	INTS3	ref|Homo sapiens integrator complex subunit 3 (INTS3), mRNA [NM_023015]	-1.0442	0.000170689	0.00640095
A_23_P26037	FRMD5	ref|Homo sapiens FERM domain containing 5 (FRMD5), transcript variant 2, mRNA [NM_032892]	-1.04099	0.000171438	0.00641664
A_21_P0014483	FGD5-AS1	ref|Homo sapiens FGD5 antisense RNA 1 (FGD5-AS1), transcript variant 1, long non-coding RNA [NR_046251]	-0.594154	0.000171967	0.00642007
A_24_P273413	EML4	ens|echinoderm microtubule associated protein like 4 [Source:HGNC Symbol;Acc:HGNC:1316] [ENST00000409040]	-1.33253	0.000172115	0.00642007
A_33_P3290562	GLI3	ref|Homo sapiens GLI family zinc finger 3 (GLI3), mRNA [NM_000168]	-0.762783	0.000172302	0.00642007
A_23_P169050	MRPS28	ref|Homo sapiens mitochondrial ribosomal protein S28 (MRPS28), mRNA [NM_014018]	-1.11902	0.000172628	0.00642405
A_33_P3364089	SLCO1B3	ref|Homo sapiens solute carrier organic anion transporter family, member 1B3 (SLCO1B3), mRNA [NM_019844]	-0.853403	0.000173418	0.00643268
A_33_P3220530	SRSF6	ref|Homo sapiens serine/arginine-rich splicing factor 6 (SRSF6), transcript variant 1, mRNA [NM_006275]	-0.596235	0.000173554	0.00643268
A_33_P3288159	ASPM	ref|Homo sapiens asp (abnormal spindle) homolog, microcephaly associated (Drosophila) (ASPM), transcript variant 1, mRNA [NM_018136]	-1.0423	0.000173588	0.00643268
A_23_P44139	PRIM2	ref|Homo sapiens primase, DNA, polypeptide 2 (58kDa) (PRIM2), transcript variant 1, mRNA [NM_000947]	-1.22987	0.000173635	0.00643268
A_23_P37375	RPS6KA5	ref|Homo sapiens ribosomal protein S6 kinase, 90kDa, polypeptide 5 (RPS6KA5), transcript variant 1, mRNA [NM_004755]	-1.24393	0.00017413	0.00644281
A_23_P354805	KLF12	ref|Homo sapiens Kruppel-like factor 12 (KLF12), mRNA [NM_007249]	-0.726132	0.000174313	0.0064455
A_33_P3243128	COQ5	ref|Homo sapiens coenzyme Q5 homolog, methyltransferase (S. cerevisiae) (COQ5), mRNA [NM_032314]	-1.28122	0.000175542	0.00647312
A_23_P210708	SIRPA	ref|Homo sapiens signal-regulatory protein alpha (SIRPA), transcript variant 1, mRNA [NM_001040022]	-0.730066	0.000176406	0.00649291
A_24_P222997	ZRANB3	ref|Homo sapiens zinc finger, RAN-binding domain containing 3 (ZRANB3), transcript variant 1, mRNA [NM_032143]	-0.663878	0.00017671	0.00649291
A_23_P113777	ITGBL1	ref|Homo sapiens integrin, beta-like 1 (with EGF-like repeat domains) (ITGBL1), transcript variant 1, mRNA [NM_004791]	-1.06318	0.00017925	0.00656133
A_24_P217834	HIST1H3D	ref|Homo sapiens histone cluster 1, H3d (HIST1H3D), mRNA [NM_003530]	-1.51153	0.000179456	0.00656475
A_24_P56388	HIF1A	ref|Homo sapiens hypoxia inducible factor 1, alpha subunit (basic helix-loop-helix transcription factor) (HIF1A), transcript variant 2, mRNA [NM_181054]	-0.592995	0.000182158	0.0066306
A_33_P3413098	LOC100129550	ref|Homo sapiens uncharacterized LOC100129550 (LOC100129550), long non-coding RNA [NR_024618]	-0.606344	0.000182348	0.0066306
A_23_P214739	FBXL4	ref|Homo sapiens F-box and leucine-rich repeat protein 4 (FBXL4), transcript variant 1, mRNA [NM_012160]	-0.81815	0.000183523	0.00665371
A_23_P141447	RDM1	ref|Homo sapiens RAD52 motif containing 1 (RDM1), transcript variant 2, mRNA [NM_001034836]	-1.1428	0.000184196	0.00666275
A_23_P7282	ELMOD2	ref|Homo sapiens ELMO/CED-12 domain containing 2 (ELMOD2), mRNA [NM_153702]	-0.9629	0.000184345	0.00666335
A_23_P153360	SMIM7	ref|Homo sapiens small integral membrane protein 7 (SMIM7), transcript variant 2, mRNA [NM_024104]	-0.747495	0.000184441	0.00666335
A_23_P15202	DHODH	ref|Homo sapiens dihydroorotate dehydrogenase (quinone) (DHODH), mRNA [NM_001361]	-0.58483	0.000185822	0.00668177
A_32_P326819	KRR1	ref|Homo sapiens KRR1, small subunit (SSU) processome component, homolog (yeast) (KRR1), mRNA [NM_007043]	-0.843166	0.000185975	0.00668177
A_22_P00016144	PSMA3-AS1	ref|Homo sapiens PSMA3 antisense RNA 1 (PSMA3-AS1), transcript variant 2, long non-coding RNA [NR_029435]	-0.611368	0.000185984	0.00668177
A_21_P0013784	XLOC_l2_015585	linc|BROAD Institute lincRNA (XLOC_l2_015585), lincRNA [TCONS_l2_00030308]	-0.601027	0.000186293	0.00668875
A_24_P346855	MKI67	ref|Homo sapiens marker of proliferation Ki-67 (MKI67), transcript variant 1, mRNA [NM_002417]	-0.971541	0.000186968	0.00669233
A_23_P362712	ABHD11	ref|Homo sapiens abhydrolase domain containing 11 (ABHD11), transcript variant 9, mRNA [NM_001301058]	-0.737176	0.000188901	0.00674047
A_33_P3234168	MTDH	ref|Homo sapiens metadherin (MTDH), mRNA [NM_178812]	-1.0136	0.000189184	0.00674047
A_24_P945000	SKA2	ref|Homo sapiens spindle and kinetochore associated complex subunit 2 (SKA2), transcript variant 1, mRNA [NM_182620]	-0.892247	0.000189792	0.00674047
A_23_P112341	RMI1	ref|Homo sapiens RecQ mediated genome instability 1 (RMI1), mRNA [NM_024945]	-1.20979	0.000191864	0.00678824
A_23_P42198	HIST1H3G	ref|Homo sapiens histone cluster 1, H3g (HIST1H3G), mRNA [NM_003534]	-1.18571	0.000192	0.00678894
A_33_P3352103	LYPLAL1	ref|Homo sapiens lysophospholipase-like 1 (LYPLAL1), transcript variant 1, mRNA [NM_138794]	-0.991878	0.000193825	0.00682858
A_23_P81859	HIST1H2AH	ref|Homo sapiens histone cluster 1, H2ah (HIST1H2AH), mRNA [NM_080596]	-0.925078	0.000194701	0.00685113
A_33_P3242388	PIGX	ref|Homo sapiens phosphatidylinositol glycan anchor biosynthesis, class X (PIGX), transcript variant 1, mRNA [NM_001166304]	-0.973107	0.000195071	0.00685588
A_33_P3218584	POP5	ref|Homo sapiens processing of precursor 5, ribonuclease P/MRP subunit (S. cerevisiae) (POP5), transcript variant 1, mRNA [NM_015918]	-0.61809	0.00019903	0.00694469
A_24_P108311	NEDD4L	ref|Homo sapiens neural precursor cell expressed, developmentally down-regulated 4-like, E3 ubiquitin protein ligase (NEDD4L), transcript variant d, mRNA [NM_015277]	-1.29987	0.000200282	0.00697584
A_33_P3307903	CDKN3	ref|Homo sapiens cyclin-dependent kinase inhibitor 3 (CDKN3), transcript variant 1, mRNA [NM_005192]	-1.22622	0.000200597	0.00697628
A_24_P93855	FOXP4	ref|Homo sapiens forkhead box P4 (FOXP4), transcript variant 1, mRNA [NM_001012426]	-0.654843	0.000200625	0.00697628
A_19_P00812250	SMAD4	ref|Homo sapiens SMAD family member 4 (SMAD4), mRNA [NM_005359]	-1.09165	0.000200774	0.00697628
A_24_P21056	PHF14	ref|Homo sapiens PHD finger protein 14 (PHF14), transcript variant 2, mRNA [NM_014660]	-0.618056	0.000204212	0.00705361
A_23_P70480	HIST1H4L	ref|Homo sapiens histone cluster 1, H4l (HIST1H4L), mRNA [NM_003546]	-1.61283	0.000208014	0.00713835
A_32_P117313	TRIQK	ref|Homo sapiens triple QxxK/R motif containing (TRIQK), transcript variant 1, mRNA [NM_001171796]	-0.711351	0.000208428	0.00714411
A_32_P4018	ROR1	ref|Homo sapiens receptor tyrosine kinase-like orphan receptor 1 (ROR1), transcript variant 1, mRNA [NM_005012]	-1.10316	0.000210275	0.00719895
A_23_P117157	SUCLA2	ref|Homo sapiens succinate-CoA ligase, ADP-forming, beta subunit (SUCLA2), mRNA [NM_003850]	-0.825495	0.000211126	0.00721918
A_23_P106633	DDX28	ref|Homo sapiens DEAD (Asp-Glu-Ala-Asp) box polypeptide 28 (DDX28), mRNA [NM_018380]	-0.734639	0.000211238	0.00721918
A_23_P138139	OMA1	ref|Homo sapiens OMA1 zinc metallopeptidase (OMA1), mRNA [NM_145243]	-0.905092	0.000211947	0.00722643
A_23_P93282	HIST1H3J	ref|Homo sapiens histone cluster 1, H3j (HIST1H3J), mRNA [NM_003535]	-0.915711	0.000212675	0.00724702
A_24_P914817	MKLN1	ref|Homo sapiens muskelin 1, intracellular mediator containing kelch motifs (MKLN1), transcript variant 2, mRNA [NM_013255]	-0.693167	0.000213144	0.00725449
A_24_P941148	HAUS6	ref|Homo sapiens HAUS augmin-like complex, subunit 6 (HAUS6), transcript variant 1, mRNA [NM_017645]	-1.04686	0.000215652	0.00730844
A_23_P252962	ITSN1	ref|Homo sapiens intersectin 1 (SH3 domain protein) (ITSN1), transcript variant 2, mRNA [NM_001001132]	-0.929473	0.000216104	0.00731163
A_32_P36313	VTI1A	ref|Homo sapiens vesicle transport through interaction with t-SNAREs 1A (VTI1A), mRNA [NM_145206]	-0.845536	0.00021706	0.00733505
A_33_P3403075	PRR11	ref|Homo sapiens proline rich 11 (PRR11), mRNA [NM_018304]	-0.994865	0.000217149	0.00733505
A_23_P374288	CASC3	ref|Homo sapiens cancer susceptibility candidate 3 (CASC3), mRNA [NM_007359]	-0.838663	0.000222524	0.00745173
A_24_P202497	TWSG1	ref|Homo sapiens twisted gastrulation BMP signaling modulator 1 (TWSG1), mRNA [NM_020648]	-0.987059	0.000223138	0.00746326
A_23_P1676	TMEM218	ref|Homo sapiens transmembrane protein 218 (TMEM218), transcript variant 1, mRNA [NM_001258243]	-0.723975	0.000224416	0.00748923
A_32_P29806	CRADD	ref|Homo sapiens CASP2 and RIPK1 domain containing adaptor with death domain (CRADD), mRNA [NM_003805]	-0.923031	0.000225055	0.00750037
A_23_P22926	GNB1	ref|Homo sapiens guanine nucleotide binding protein (G protein), beta polypeptide 1 (GNB1), transcript variant 1, mRNA [NM_002074]	-1.72535	0.000226834	0.00751821
A_24_P372217	ERLIN2	ref|Homo sapiens ER lipid raft associated 2 (ERLIN2), transcript variant 1, mRNA [NM_007175]	-0.767531	0.00022983	0.00758725
A_23_P12477	SCMH1	ref|Homo sapiens sex comb on midleg homolog 1 (Drosophila) (SCMH1), transcript variant 2, mRNA [NM_012236]	-0.825904	0.000230833	0.00760281
A_33_P7712547	ENST00000597683	Unknown	-0.650407	0.000230912	0.00760281
A_33_P3332865	NPEPL1	ref|Homo sapiens aminopeptidase-like 1 (NPEPL1), transcript variant 1, mRNA [NM_024663]	-0.723117	0.000230936	0.00760281
A_21_P0000053	C16orf52	ref|Homo sapiens chromosome 16 open reading frame 52 (C16orf52), mRNA [NM_001164579]	-0.632632	0.000230954	0.00760281
A_23_P48747	DHRS1	ref|Homo sapiens dehydrogenase/reductase (SDR family) member 1 (DHRS1), transcript variant 2, mRNA [NM_138452]	-1.01632	0.000231698	0.00761437
A_33_P3445805	PPP6R3	ref|Homo sapiens protein phosphatase 6, regulatory subunit 3 (PPP6R3), transcript variant 4, mRNA [NM_001164160]	-0.965177	0.000234277	0.00766018
A_23_P86660	HNRNPA3	ref|Homo sapiens heterogeneous nuclear ribonucleoprotein A3 (HNRNPA3), mRNA [NM_194247]	-1.21764	0.000235473	0.00768636
A_21_P0000750	MFI2-AS1	ref|Homo sapiens MFI2 antisense RNA 1 (MFI2-AS1), long non-coding RNA [NR_038285]	-0.683193	0.000237869	0.00774348
A_23_P206059	PRC1	ref|Homo sapiens protein regulator of cytokinesis 1 (PRC1), transcript variant 1, mRNA [NM_003981]	-1.0659	0.000240871	0.00781001
A_23_P48339	IFT88	ref|Homo sapiens intraflagellar transport 88 (IFT88), transcript variant 1, mRNA [NM_175605]	-0.635264	0.000241425	0.0078149
A_22_P00001912	PRIM2	ref|Homo sapiens primase, DNA, polypeptide 2 (58kDa) (PRIM2), transcript variant 1, mRNA [NM_000947]	-0.631536	0.000242176	0.0078224
A_23_P28688	CPSF3	ref|Homo sapiens cleavage and polyadenylation specific factor 3, 73kDa (CPSF3), mRNA [NM_016207]	-0.683085	0.000242606	0.00782281
A_23_P255663	MANEA	ref|Homo sapiens mannosidase, endo-alpha (MANEA), mRNA [NM_024641]	-0.680855	0.000245001	0.00787812
A_24_P96593	EVI5	ref|Homo sapiens ecotropic viral integration site 5 (EVI5), mRNA [NM_005665]	-0.626911	0.000245078	0.00787812
A_23_P125265	KPNA2	ref|Homo sapiens karyopherin alpha 2 (RAG cohort 1, importin alpha 1) (KPNA2), mRNA [NM_002266]	-0.900247	0.000245144	0.00787812
A_33_P3272593	CTPS2	ref|Homo sapiens CTP synthase 2 (CTPS2), transcript variant 3, mRNA [NM_001144002]	-1.06028	0.00024559	0.00787812
A_23_P210048	HDAC4	ref|Homo sapiens histone deacetylase 4 (HDAC4), mRNA [NM_006037]	-0.722169	0.000246235	0.00788652
A_23_P251927	CHCHD3	ref|Homo sapiens coiled-coil-helix-coiled-coil-helix domain containing 3 (CHCHD3), mRNA [NM_017812]	-1.08432	0.000246992	0.00788978
A_24_P35478	PARD3	ref|Homo sapiens par-3 family cell polarity regulator (PARD3), transcript variant 1, mRNA [NM_019619]	-0.648755	0.000247525	0.00789167
A_23_P79931	ATRN	ref|Homo sapiens attractin (ATRN), transcript variant 2, mRNA [NM_139322]	-0.686038	0.000247842	0.00789526
A_33_P3310929	ADAM12	ref|Homo sapiens ADAM metallopeptidase domain 12 (ADAM12), transcript variant 1, mRNA [NM_003474]	-0.699836	0.000249879	0.00793843
A_24_P145122	NUCKS1	ref|Homo sapiens nuclear casein kinase and cyclin-dependent kinase substrate 1 (NUCKS1), mRNA [NM_022731]	-0.905401	0.000252046	0.00798549
A_23_P113184	FTO	ref|Homo sapiens fat mass and obesity associated (FTO), mRNA [NM_001080432]	-0.601695	0.000252301	0.00798768
A_24_P295245	ASPH	ref|Homo sapiens aspartate beta-hydroxylase (ASPH), transcript variant 4, mRNA [NM_032467]	-0.631554	0.000254125	0.00802874
A_24_P110983	AKT3	ref|Homo sapiens v-akt murine thymoma viral oncogene homolog 3 (AKT3), transcript variant 1, mRNA [NM_005465]	-1.02201	0.000254352	0.00802874
A_23_P106844	MT2A	ref|Homo sapiens metallothionein 2A (MT2A), mRNA [NM_005953]	-0.591494	0.000254428	0.00802874
A_24_P132470	ESYT2	ref|Homo sapiens extended synaptotagmin-like protein 2 (ESYT2), mRNA [NM_020728]	-1.26791	0.000254626	0.00802874
A_23_P162746	CRYL1	ref|Homo sapiens crystallin, lambda 1 (CRYL1), mRNA [NM_015974]	-1.45394	0.000254947	0.00802874
A_23_P108376	THADA	ref|Homo sapiens thyroid adenoma associated (THADA), transcript variant 1, mRNA [NM_022065]	-0.833442	0.000255035	0.00802874
A_23_P217938	SPHAR	ref|Homo sapiens S-phase response (cyclin related) (SPHAR), mRNA [NM_006542]	-0.865989	0.000257157	0.0080762
A_22_P00001138	ENST00000582866	gb|Homo sapiens cDNA FLJ40697 fis, clone THYMU2025406. [AK098016]	-0.754156	0.000258872	0.00810321
A_23_P24633	THYN1	ref|Homo sapiens thymocyte nuclear protein 1 (THYN1), transcript variant 2, mRNA [NM_199297]	-0.607938	0.000260275	0.00812771
A_23_P501745	PEX10	ref|Homo sapiens peroxisomal biogenesis factor 10 (PEX10), transcript variant 1, mRNA [NM_153818]	-0.621197	0.000260306	0.00812771
A_23_P204630	NTN4	ref|Homo sapiens netrin 4 (NTN4), mRNA [NM_021229]	-1.3157	0.000261909	0.00816348
A_23_P304991	HLCS	ref|Homo sapiens holocarboxylase synthetase (biotin-(proprionyl-CoA-carboxylase (ATP-hydrolysing)) ligase) (HLCS), transcript variant 1, mRNA [NM_000411]	-0.866913	0.000261964	0.00816348
A_23_P18692	ADH5	ref|Homo sapiens alcohol dehydrogenase 5 (class III), chi polypeptide (ADH5), mRNA [NM_000671]	-0.903522	0.000264297	0.00821108
A_23_P102320	NUP35	ref|Homo sapiens nucleoporin 35kDa (NUP35), transcript variant 1, mRNA [NM_138285]	-1.08126	0.000264497	0.00821108
A_23_P62764	CCDC28B	ref|Homo sapiens coiled-coil domain containing 28B (CCDC28B), transcript variant 2, mRNA [NM_024296]	-0.672228	0.000264528	0.00821108
A_23_P76705	TUBGCP3	ref|Homo sapiens tubulin, gamma complex associated protein 3 (TUBGCP3), transcript variant 1, mRNA [NM_006322]	-1.2448	0.000265298	0.00822183
A_23_P4474	IER3IP1	ref|Homo sapiens immediate early response 3 interacting protein 1 (IER3IP1), mRNA [NM_016097]	-0.98042	0.000265729	0.00822643
A_21_P0011813	TMEM128	ref|Homo sapiens transmembrane protein 128 (TMEM128), transcript variant 3, mRNA [NM_032927]	-0.821911	0.000267375	0.00825367
A_32_P210252	RPL22	ref|Homo sapiens ribosomal protein L22 (RPL22), mRNA [NM_000983]	-0.64672	0.000267507	0.00825367
A_33_P3287879	HIST1H3H	ref|Homo sapiens histone cluster 1, H3h (HIST1H3H), mRNA [NM_003536]	-1.28473	0.000267841	0.00825617
A_23_P384056	CCDC14	ref|Homo sapiens coiled-coil domain containing 14 (CCDC14), mRNA [NM_022757]	-0.827946	0.000269413	0.0082832
A_24_P849801	RPL22	ref|Homo sapiens ribosomal protein L22 (RPL22), mRNA [NM_000983]	-0.9417	0.000270563	0.00830653
A_23_P45517	PPP2R3B	ref|Homo sapiens protein phosphatase 2, regulatory subunit B'', beta (PPP2R3B), mRNA [NM_013239]	-0.867965	0.000270604	0.00830653
A_23_P143127	EML4	ens|echinoderm microtubule associated protein like 4 [Source:HGNC Symbol;Acc:HGNC:1316] [ENST00000318522]	-1.68462	0.000272478	0.00833669
A_33_P3384462	THSD4	ref|Homo sapiens thrombospondin, type I, domain containing 4 (THSD4), transcript variant 1, mRNA [NM_024817]	-0.899054	0.000273265	0.00834719
A_23_P207280	APPBP2	ref|Homo sapiens amyloid beta precursor protein (cytoplasmic tail) binding protein 2 (APPBP2), transcript variant 1, mRNA [NM_006380]	-1.11848	0.000275378	0.00837807
A_24_P245246	PIP4K2B	ref|Homo sapiens phosphatidylinositol-5-phosphate 4-kinase, type II, beta (PIP4K2B), mRNA [NM_003559]	-0.64372	0.000276091	0.00839105
A_23_P416468	PIF1	ref|Homo sapiens PIF1 5'-to-3' DNA helicase (PIF1), transcript variant 2, mRNA [NM_025049]	-1.02786	0.000277012	0.00840346
A_33_P3340990	AKTIP	ref|Homo sapiens AKT interacting protein (AKTIP), transcript variant 1, mRNA [NM_001012398]	-0.70642	0.00027787	0.00840995
A_24_P896205	TBX2-AS1	ref|Homo sapiens TBX2 antisense RNA 1 (TBX2-AS1), transcript variant 1, long non-coding RNA [NR_125749]	-0.704163	0.00027928	0.00843506
A_23_P28169	ARL6IP6	ref|Homo sapiens ADP-ribosylation factor-like 6 interacting protein 6 (ARL6IP6), transcript variant 1, mRNA [NM_152522]	-0.78757	0.000279705	0.00843594
A_23_P259451	LSM6	ref|Homo sapiens LSM6 homolog, U6 small nuclear RNA associated (S. cerevisiae) (LSM6), mRNA [NM_007080]	-1.02406	0.000279962	0.00843594
A_22_P00002567	C17orf85	ref|Homo sapiens chromosome 17 open reading frame 85 (C17orf85), mRNA [NM_001114118]	-0.926902	0.000281924	0.00847097
A_23_P44643	ANAPC7	ref|Homo sapiens anaphase promoting complex subunit 7 (ANAPC7), transcript variant 1, mRNA [NM_016238]	-0.713038	0.000282152	0.00847344
A_33_P3404286	KIAA0368	ref|Homo sapiens KIAA0368 (KIAA0368), mRNA [NM_001080398]	-0.600241	0.000284025	0.00849517
A_23_P429689	BOD1L1	ref|Homo sapiens biorientation of chromosomes in cell division 1-like 1 (BOD1L1), mRNA [NM_148894]	-0.601508	0.000284599	0.00850532
A_24_P278460	FAR1	ref|Homo sapiens fatty acyl CoA reductase 1 (FAR1), mRNA [NM_032228]	-0.737701	0.000285392	0.00850926
A_24_P248606	ACSL3	ref|Homo sapiens acyl-CoA synthetase long-chain family member 3 (ACSL3), transcript variant 1, mRNA [NM_004457]	-1.2693	0.00028634	0.00851592
A_23_P66487	SMARCD2	ref|Homo sapiens SWI/SNF related, matrix associated, actin dependent regulator of chromatin, subfamily d, member 2 (SMARCD2), mRNA [NM_001098426]	-0.651872	0.000286708	0.00851592
A_33_P3383326	LPAR1	ref|Homo sapiens lysophosphatidic acid receptor 1 (LPAR1), transcript variant 2, mRNA [NM_057159]	-1.05794	0.000290674	0.00858321
A_33_P3393135	HIST1H2AI	gb|Homo sapiens histone cluster 1, H2ai, mRNA (cDNA clone MGC:138459 IMAGE:8327722), complete cds. [BC112254]	-0.786451	0.000291009	0.00858663
A_22_P00019844	lnc-KLRG2-1	gb|Homo sapiens mRNA; cDNA DKFZp451B0818 (from clone DKFZp451B0818). [AL832624]	-0.602527	0.000292081	0.00860293
A_24_P925040	CAV2	ref|Homo sapiens caveolin 2 (CAV2), transcript variant 1, mRNA [NM_001233]	-0.726866	0.000293018	0.00862182
A_23_P95930	HMGA2	ref|Homo sapiens high mobility group AT-hook 2 (HMGA2), transcript variant 1, mRNA [NM_003483]	-0.90257	0.000294509	0.00865588
A_23_P162279	CCDC91	ref|Homo sapiens coiled-coil domain containing 91 (CCDC91), mRNA [NM_018318]	-1.27877	0.000295205	0.00866425
A_23_P12503	NUP133	ref|Homo sapiens nucleoporin 133kDa (NUP133), mRNA [NM_018230]	-0.630076	0.000297674	0.00870163
A_32_P80255	DDX6	ref|Homo sapiens DEAD (Asp-Glu-Ala-Asp) box helicase 6 (DDX6), transcript variant 2, mRNA [NM_001257191]	-1.06249	0.000298017	0.00870291
A_23_P319792	XRN1	ref|Homo sapiens 5'-3' exoribonuclease 1 (XRN1), transcript variant 1, mRNA [NM_019001]	-0.813219	0.000298952	0.00872414
A_32_P116206	RELL1	ref|Homo sapiens RELT-like 1 (RELL1), transcript variant 1, mRNA [NM_001085400]	-0.636888	0.000301377	0.00878153
A_23_P87902	DYRK4	ref|Homo sapiens dual-specificity tyrosine-(Y)-phosphorylation regulated kinase 4 (DYRK4), transcript variant 1, mRNA [NM_003845]	-1.05118	0.000301595	0.00878153
A_33_P3325502	ARHGAP29	ref|Homo sapiens Rho GTPase activating protein 29 (ARHGAP29), mRNA [NM_004815]	-1.02114	0.000302733	0.00880089
A_23_P138137	OMA1	ref|Homo sapiens OMA1 zinc metallopeptidase (OMA1), mRNA [NM_145243]	-0.877628	0.000304778	0.00883292
A_23_P35609	UROS	ref|Homo sapiens uroporphyrinogen III synthase (UROS), mRNA [NM_000375]	-0.681686	0.000306837	0.00886671
A_23_P22625	SLC9A6	ref|Homo sapiens solute carrier family 9, subfamily A (NHE6, cation proton antiporter 6), member 6 (SLC9A6), transcript variant 1, mRNA [NM_001042537]	-1.01473	0.000306978	0.00886671
A_23_P426021	SEL1L3	ref|Homo sapiens sel-1 suppressor of lin-12-like 3 (C. elegans) (SEL1L3), transcript variant 1, mRNA [NM_015187]	-0.580307	0.000307281	0.00886844
A_23_P85682	NFIA	ref|Homo sapiens nuclear factor I/A (NFIA), transcript variant 2, mRNA [NM_005595]	-1.12657	0.000307495	0.00886844
A_24_P664939	CNBP	ref|Homo sapiens CCHC-type zinc finger, nucleic acid binding protein (CNBP), transcript variant 1, mRNA [NM_001127192]	-0.723732	0.000308487	0.00888386
A_23_P76159	EEA1	ref|Homo sapiens early endosome antigen 1 (EEA1), mRNA [NM_003566]	-0.750234	0.000309265	0.00889304
A_33_P3812669	GABARAPL1	ref|Homo sapiens GABA(A) receptor-associated protein like 1 (GABARAPL1), mRNA [NM_031412]	-0.631419	0.000311161	0.00892687
A_23_P151459	MYCBP2	ref|Homo sapiens MYC binding protein 2, E3 ubiquitin protein ligase (MYCBP2), mRNA [NM_015057]	-0.921411	0.000311329	0.00892687
A_19_P00801917	lnc-FARS2-2	gb|Homo sapiens cDNA clone IMAGE:4523522, partial cds. [BC036859]	-0.736524	0.000313121	0.0089603
A_24_P934563	MTCH2	ref|Homo sapiens mitochondrial carrier 2 (MTCH2), mRNA [NM_014342]	-0.798602	0.000316077	0.00903093
A_23_P52017	ASPM	ref|Homo sapiens asp (abnormal spindle) homolog, microcephaly associated (Drosophila) (ASPM), transcript variant 1, mRNA [NM_018136]	-1.12908	0.000316577	0.00903211
A_23_P5441	ABCB6	ref|Homo sapiens ATP-binding cassette, sub-family B (MDR/TAP), member 6 (Langereis blood group) (ABCB6), mRNA [NM_005689]	-0.680669	0.000318142	0.00906322
A_24_P924591	VEZF1	ref|Homo sapiens vascular endothelial zinc finger 1 (VEZF1), mRNA [NM_007146]	-0.787567	0.000320478	0.00909362
A_23_P27724	SEPW1	ref|Homo sapiens selenoprotein W, 1 (SEPW1), mRNA [NM_003009]	-1.62389	0.000320927	0.00909362
A_23_P110492	42800	ref|Homo sapiens membrane-associated ring finger (C3HC4) 6, E3 ubiquitin protein ligase (MARCH6), transcript variant 1, mRNA [NM_005885]	-0.635515	0.00032246	0.00912373
A_23_P148297	SH3BGRL	ref|Homo sapiens SH3 domain binding glutamate-rich protein like (SH3BGRL), mRNA [NM_003022]	-0.583699	0.00032646	0.00920556
A_33_P3331376	EPHB2	ref|Homo sapiens EPH receptor B2 (EPHB2), transcript variant 2, mRNA [NM_004442]	-0.679057	0.000327774	0.00923814
A_23_P51187	PRKCZ	ref|Homo sapiens protein kinase C, zeta (PRKCZ), transcript variant 1, mRNA [NM_002744]	-1.48308	0.00032891	0.00925224
A_23_P206532	PHKB	ref|Homo sapiens phosphorylase kinase, beta (PHKB), transcript variant 2, mRNA [NM_001031835]	-0.584088	0.00033145	0.00928924
A_33_P3422429	INADL	ens|InaD-like (Drosophila) [Source:HGNC Symbol;Acc:HGNC:28881] [ENST00000459752]	-0.780467	0.000331721	0.00929089
A_33_P3456233	LINC01573	ref|Homo sapiens long intergenic non-protein coding RNA 1573 (LINC01573), long non-coding RNA [NR_121577]	-0.675353	0.000332516	0.00930789
A_24_P314571	SPC24	ens|SPC24, NDC80 kinetochore complex component [Source:HGNC Symbol;Acc:HGNC:26913] [ENST00000592540]	-1.36701	0.000336089	0.00935599
A_32_P95729	FANCI	ref|Homo sapiens Fanconi anemia, complementation group I (FANCI), transcript variant 2, mRNA [NM_018193]	-1.56898	0.00033828	0.00939298
A_24_P81298	PPP6C	ref|Homo sapiens protein phosphatase 6, catalytic subunit (PPP6C), transcript variant 1, mRNA [NM_001123355]	-0.670884	0.000338365	0.00939298
A_23_P200493	LBR	ref|Homo sapiens lamin B receptor (LBR), transcript variant 1, mRNA [NM_002296]	-0.87108	0.000338432	0.00939298
A_24_P143189	TMSB4X	ref|Homo sapiens thymosin beta 4, X-linked (TMSB4X), mRNA [NM_021109]	-0.868432	0.00034015	0.00943617
A_33_P3248519	SMC4	ref|Homo sapiens structural maintenance of chromosomes 4 (SMC4), transcript variant 1, mRNA [NM_005496]	-0.978677	0.000340554	0.00943853
A_23_P215214	LMBR1	ref|Homo sapiens limb development membrane protein 1 (LMBR1), mRNA [NM_022458]	-0.662874	0.000341585	0.00944895
A_24_P356130	MAP2K5	ref|Homo sapiens mitogen-activated protein kinase kinase 5 (MAP2K5), transcript variant 2, mRNA [NM_002757]	-0.834389	0.000344202	0.00949877
A_24_P303193	HNRNPA0	ens|heterogeneous nuclear ribonucleoprotein A0 [Source:HGNC Symbol;Acc:HGNC:5030] [ENST00000314940]	-0.720495	0.000346403	0.00953801
A_23_P213518	CAST	ref|Homo sapiens calpastatin (CAST), transcript variant 6, mRNA [NM_001042440]	-1.06513	0.000347494	0.00954887
A_32_P163858	SCD	ref|Homo sapiens stearoyl-CoA desaturase (delta-9-desaturase) (SCD), mRNA [NM_005063]	-0.80789	0.000349915	0.00957922
A_23_P213678	PAM	ref|Homo sapiens peptidylglycine alpha-amidating monooxygenase (PAM), transcript variant 1, mRNA [NM_000919]	-0.599095	0.000352816	0.00964266
A_32_P62997	PBK	ref|Homo sapiens PDZ binding kinase (PBK), transcript variant 1, mRNA [NM_018492]	-1.33996	0.000353332	0.0096478
A_23_P121602	SAP30	ref|Homo sapiens Sin3A-associated protein, 30kDa (SAP30), mRNA [NM_003864]	-0.698732	0.000353415	0.0096478
A_24_P118196	GXYLT2	ref|Homo sapiens glucoside xylosyltransferase 2 (GXYLT2), mRNA [NM_001080393]	-0.864243	0.000356176	0.00968683
A_33_P3372451	DNPH1	ref|Homo sapiens 2'-deoxynucleoside 5'-phosphate N-hydrolase 1 (DNPH1), transcript variant 2, mRNA [NM_199184]	-0.675196	0.000358041	0.00972844
A_33_P3367332	FAM213B	ref|Homo sapiens family with sequence similarity 213, member B (FAM213B), transcript variant 1, mRNA [NM_001195736]	-0.598248	0.000359731	0.00975651
A_23_P131653	PIGF	ref|Homo sapiens phosphatidylinositol glycan anchor biosynthesis, class F (PIGF), transcript variant 1, mRNA [NM_002643]	-0.592951	0.00036167	0.00979506
A_23_P348121	FOSL2	ref|Homo sapiens FOS-like antigen 2 (FOSL2), mRNA [NM_005253]	-0.779648	0.00036265	0.00980789
A_23_P30799	HIST1H3F	ref|Homo sapiens histone cluster 1, H3f (HIST1H3F), mRNA [NM_021018]	-1.43339	0.000365118	0.00985633
A_23_P131866	AURKA	ref|Homo sapiens aurora kinase A (AURKA), transcript variant 1, mRNA [NM_198433]	-0.826046	0.000366689	0.00987499
A_24_P48403	YES1	ref|Homo sapiens YES proto-oncogene 1, Src family tyrosine kinase (YES1), mRNA [NM_005433]	-1.09171	0.000366704	0.00987499
A_24_P396375	ECE1	ref|Homo sapiens endothelin converting enzyme 1 (ECE1), transcript variant 3, mRNA [NM_001113347]	-0.715552	0.000367075	0.00987709
A_33_P3339536	EWSR1	ref|Homo sapiens EWS RNA-binding protein 1 (EWSR1), transcript variant 1, mRNA [NM_013986]	-0.885684	0.000368017	0.00988961
A_33_P3301174	TMED2	ref|Homo sapiens transmembrane emp24 domain trafficking protein 2 (TMED2), mRNA [NM_006815]	-0.592758	0.000373935	0.0100062
A_33_P3400389	SPATS2L	ref|Homo sapiens spermatogenesis associated, serine-rich 2-like (SPATS2L), transcript variant 5, mRNA [NM_001282735]	-1.02243	0.000374816	0.0100251
A_33_P3330503	ALDH7A1	ref|Homo sapiens aldehyde dehydrogenase 7 family, member A1 (ALDH7A1), transcript variant 1, mRNA [NM_001182]	-0.640034	0.000379125	0.0100905
A_23_P145957	TPK1	ref|Homo sapiens thiamin pyrophosphokinase 1 (TPK1), transcript variant 1, mRNA [NM_022445]	-1.09211	0.000379168	0.0100905
A_23_P14062	NUP107	ref|Homo sapiens nucleoporin 107kDa (NUP107), mRNA [NM_020401]	-0.938277	0.000381085	0.0101276
A_33_P3280355	A_33_P3280355	Unknown	-0.862935	0.000383584	0.0101708
A_23_P90089	GCDH	ref|Homo sapiens glutaryl-CoA dehydrogenase (GCDH), transcript variant 2, mRNA [NM_013976]	-0.592596	0.000384165	0.010177
A_33_P3352873	BCKDHB	ref|Homo sapiens branched chain keto acid dehydrogenase E1, beta polypeptide (BCKDHB), transcript variant 2, mRNA [NM_000056]	-0.615448	0.000385291	0.0101885
A_33_P3275751	SEC14L1	ref|Homo sapiens SEC14-like 1 (S. cerevisiae) (SEC14L1), transcript variant 7, mRNA [NM_001204410]	-0.755749	0.000387819	0.0102041
A_33_P3341499	WNT5A	ref|Homo sapiens wingless-type MMTV integration site family, member 5A (WNT5A), transcript variant 1, mRNA [NM_003392]	-1.03692	0.000390356	0.0102404
A_24_P823684	HSP90AB1	ref|Homo sapiens heat shock protein 90kDa alpha (cytosolic), class B member 1 (HSP90AB1), transcript variant 2, mRNA [NM_007355]	-0.598228	0.000390797	0.0102454
A_33_P3267665	ZDHHC2	ref|Homo sapiens zinc finger, DHHC-type containing 2 (ZDHHC2), mRNA [NM_016353]	-0.914485	0.000392746	0.0102773
A_24_P399362	PSMG2	ref|Homo sapiens proteasome (prosome, macropain) assembly chaperone 2 (PSMG2), transcript variant 1, mRNA [NM_020232]	-0.853704	0.000393846	0.0102875
A_33_P3331237	G3BP1	ens|GTPase activating protein (SH3 domain) binding protein 1 [Source:HGNC Symbol;Acc:HGNC:30292] [ENST00000394123]	-0.588618	0.000396728	0.010339
A_24_P175176	PHTF2	ref|Homo sapiens putative homeodomain transcription factor 2 (PHTF2), transcript variant 2, mRNA [NM_020432]	-0.782291	0.000401362	0.0104141
A_33_P3535175	BX095413	gb|BX095413 NCI_CGAP_Kid3 Homo sapiens cDNA clone IMAGp998P233802, mRNA sequence [BX095413]	-0.819245	0.000404774	0.0104843
A_23_P212284	POC1A	ref|Homo sapiens POC1 centriolar protein A (POC1A), transcript variant 1, mRNA [NM_015426]	-0.941737	0.000408358	0.0105537
A_33_P3388312	SKAP2	ens|src kinase associated phosphoprotein 2 [Source:HGNC Symbol;Acc:HGNC:15687] [ENST00000345317]	-0.684108	0.000409028	0.0105588
A_33_P3290403	IMPA2	ref|Homo sapiens inositol(myo)-1(or 4)-monophosphatase 2 (IMPA2), mRNA [NM_014214]	-0.944847	0.000412623	0.0105876
A_33_P3333810	UBE2V2	ref|Homo sapiens ubiquitin-conjugating enzyme E2 variant 2 (UBE2V2), mRNA [NM_003350]	-0.620335	0.000412626	0.0105876
A_23_P200685	42796	ref|Homo sapiens mitochondrial amidoxime reducing component 2 (MARC2), mRNA [NM_017898]	-0.967156	0.000412827	0.0105876
A_23_P76761	VRK1	ref|Homo sapiens vaccinia related kinase 1 (VRK1), mRNA [NM_003384]	-1.01431	0.000417089	0.0106263
A_33_P3290672	SELT	ref|Homo sapiens selenoprotein T (SELT), mRNA [NM_016275]	-0.799966	0.00041743	0.0106263
A_22_P00010686	CYB5B	ref|Homo sapiens cytochrome b5 type B (outer mitochondrial membrane) (CYB5B), mRNA [NM_030579]	-0.59668	0.000418609	0.0106344
A_33_P3285038	CERS5	ref|Homo sapiens ceramide synthase 5 (CERS5), transcript variant 2, mRNA [NM_001281731]	-0.590164	0.000420902	0.0106611
A_23_P123672	TDRD7	ref|Homo sapiens tudor domain containing 7 (TDRD7), transcript variant 1, mRNA [NM_014290]	-0.915118	0.000421077	0.0106611
A_23_P43175	42988	ref|Homo sapiens septin 10 (SEPT10), transcript variant 1, mRNA [NM_144710]	-0.701512	0.00042127	0.0106611
A_23_P152984	ALYREF	ref|Homo sapiens Aly/REF export factor (ALYREF), mRNA [NM_005782]	-0.581906	0.000424193	0.0107138
A_33_P3413821	KIRREL	ref|Homo sapiens kin of IRRE like (Drosophila) (KIRREL), transcript variant 1, mRNA [NM_018240]	-0.59848	0.000425872	0.0107358
A_33_P3369286	IPO8	ref|Homo sapiens importin 8 (IPO8), transcript variant 1, mRNA [NM_006390]	-0.630326	0.000426277	0.0107401
A_23_P413815	VKORC1L1	ref|Homo sapiens vitamin K epoxide reductase complex, subunit 1-like 1 (VKORC1L1), transcript variant 1, mRNA [NM_173517]	-0.75389	0.000427735	0.0107624
A_23_P9823	MLXIP	ref|Homo sapiens MLX interacting protein (MLXIP), mRNA [NM_014938]	-0.603541	0.000430832	0.0107988
A_23_P146512	GOLM1	ref|Homo sapiens golgi membrane protein 1 (GOLM1), transcript variant 1, mRNA [NM_016548]	-0.680652	0.000431231	0.0108019
A_24_P175989	VPS29	ref|Homo sapiens vacuolar protein sorting 29 homolog (S. cerevisiae) (VPS29), transcript variant 1, mRNA [NM_016226]	-0.928811	0.000431325	0.0108019
A_21_P0003294	lnc-NAA50-2	gb|Homo sapiens cDNA clone IMAGE:4797099. [BC030754]	-0.585947	0.000435337	0.0108693
A_23_P61487	LRRC20	ref|Homo sapiens leucine rich repeat containing 20 (LRRC20), transcript variant 3, mRNA [NM_018205]	-0.889123	0.000436071	0.0108693
A_33_P3340025	GINS1	ref|Homo sapiens GINS complex subunit 1 (Psf1 homolog) (GINS1), mRNA [NM_021067]	-1.55716	0.0004395	0.0109263
A_23_P62967	DISC1	ref|Homo sapiens disrupted in schizophrenia 1 (DISC1), transcript variant L, mRNA [NM_018662]	-0.660861	0.000442434	0.0109715
A_23_P313632	FUT8	ref|Homo sapiens fucosyltransferase 8 (alpha (1,6) fucosyltransferase) (FUT8), transcript variant 1, mRNA [NM_178155]	-1.47412	0.00044763	0.0110252
A_33_P3221313	CENPI	ref|Homo sapiens centromere protein I (CENPI), mRNA [NM_006733]	-0.646858	0.000448038	0.0110286
A_23_P47517	VPS37C	ref|Homo sapiens vacuolar protein sorting 37 homolog C (S. cerevisiae) (VPS37C), mRNA [NM_017966]	-0.712989	0.000448428	0.0110286
A_33_P3464555	CAMK1D	ens|calcium/calmodulin-dependent protein kinase ID [Source:HGNC Symbol;Acc:HGNC:19341] [ENST00000619168]	-0.757624	0.000449792	0.0110457
A_24_P941505	FAM120A	ref|Homo sapiens family with sequence similarity 120A (FAM120A), transcript variant 1, mRNA [NM_014612]	-0.923617	0.000450445	0.0110472
A_33_P3213857	RNASEH2B	ref|Homo sapiens ribonuclease H2, subunit B (RNASEH2B), transcript variant 2, mRNA [NM_001142279]	-0.59834	0.000451087	0.0110472
A_21_P0011867	XLOC_l2_007656	linc|BROAD Institute lincRNA (XLOC_l2_007656), lincRNA [TCONS_l2_00014098]	-0.757341	0.000451212	0.0110472
A_33_P3276918	FAM64A	ref|Homo sapiens family with sequence similarity 64, member A (FAM64A), transcript variant 2, mRNA [NM_001195228]	-0.97171	0.000454014	0.0110979
A_24_P141736	METAP2	ref|Homo sapiens methionyl aminopeptidase 2 (METAP2), mRNA [NM_006838]	-0.590511	0.000454606	0.0111077
A_33_P3224105	KNSTRN	ref|Homo sapiens kinetochore-localized astrin/SPAG5 binding protein (KNSTRN), transcript variant 2, mRNA [NM_001142761]	-0.833965	0.000455355	0.0111213
A_24_P945194	PDCD6IP	ref|Homo sapiens programmed cell death 6 interacting protein (PDCD6IP), transcript variant 1, mRNA [NM_013374]	-1.07785	0.00045609	0.0111299
A_33_P3221788	RAB22A	ref|Homo sapiens RAB22A, member RAS oncogene family (RAB22A), mRNA [NM_020673]	-0.706001	0.000457581	0.0111503
A_19_P00811284	NASP	ref|Homo sapiens nuclear autoantigenic sperm protein (histone-binding) (NASP), transcript variant 2, mRNA [NM_002482]	-0.817006	0.000458949	0.0111716
A_32_P34116	NUS1	ref|Homo sapiens nuclear undecaprenyl pyrophosphate synthase 1 homolog (S. cerevisiae) (NUS1), mRNA [NM_138459]	-0.737109	0.000459627	0.0111834
A_22_P00025650	ENST00000505955	Unknown	-0.920594	0.000460514	0.0111959
A_24_P297539	UBE2C	ref|Homo sapiens ubiquitin-conjugating enzyme E2C (UBE2C), transcript variant 4, mRNA [NM_181801]	-1.17972	0.000461625	0.0112026
A_33_P3333523	A_33_P3333523	Unknown	-0.588518	0.000461982	0.0112033
A_33_P3381751	TIAM1	ref|Homo sapiens T-cell lymphoma invasion and metastasis 1 (TIAM1), mRNA [NM_003253]	-0.784636	0.000464846	0.0112586
A_23_P301247	HIST2H2AC	ref|Homo sapiens histone cluster 2, H2ac (HIST2H2AC), mRNA [NM_003517]	-1.41948	0.000465371	0.011262
A_23_P152858	COPRS	ref|Homo sapiens coordinator of PRMT5, differentiation stimulator (COPRS), mRNA [NM_018405]	-0.628333	0.000465373	0.011262
A_32_P186474	RACGAP1	ref|Homo sapiens Rac GTPase activating protein 1 (RACGAP1), transcript variant 1, mRNA [NM_013277]	-0.764907	0.000466736	0.0112841
A_23_P353717	RMI2	ref|Homo sapiens RecQ mediated genome instability 2 (RMI2), mRNA [NM_152308]	-1.11095	0.000467351	0.0112883
A_24_P399942	ATP11C	ref|Homo sapiens ATPase, class VI, type 11C (ATP11C), transcript variant 1, mRNA [NM_173694]	-0.613428	0.000468906	0.0112959
A_23_P215956	MYC	ref|Homo sapiens v-myc avian myelocytomatosis viral oncogene homolog (MYC), mRNA [NM_002467]	-0.660039	0.000471406	0.0113182
A_24_P396702	CD302	ref|Homo sapiens CD302 molecule (CD302), transcript variant 1, mRNA [NM_014880]	-0.782275	0.000472345	0.0113265
A_33_P3328284	A_33_P3328284	Unknown	-0.586619	0.000473988	0.0113385
A_33_P3387696	TMBIM4	ref|Homo sapiens transmembrane BAX inhibitor motif containing 4 (TMBIM4), transcript variant 1, mRNA [NM_001282606]	-0.978395	0.000475275	0.0113541
A_23_P51085	SPC25	ref|Homo sapiens SPC25, NDC80 kinetochore complex component (SPC25), mRNA [NM_020675]	-1.29463	0.000475573	0.0113541
A_33_P3219434	42796	ref|Homo sapiens mitochondrial amidoxime reducing component 2 (MARC2), mRNA [NM_017898]	-0.842608	0.000478829	0.0113888
A_23_P112251	GNG10	ref|Homo sapiens guanine nucleotide binding protein (G protein), gamma 10 (GNG10), transcript variant 1, mRNA [NM_001017998]	-0.824696	0.000479651	0.0113888
A_33_P3420747	YTHDC2	ref|Homo sapiens YTH domain containing 2 (YTHDC2), mRNA [NM_022828]	-0.736179	0.000480583	0.0113979
A_21_P0013574	MTHFD1L	ref|Homo sapiens methylenetetrahydrofolate dehydrogenase (NADP+ dependent) 1-like (MTHFD1L), transcript variant 1, mRNA [NM_001242767]	-1.14871	0.000481236	0.0114087
A_23_P33154	STAU2	ref|Homo sapiens staufen double-stranded RNA binding protein 2 (STAU2), transcript variant 5, mRNA [NM_014393]	-0.796041	0.000481696	0.011415
A_23_P131737	VPS54	ref|Homo sapiens vacuolar protein sorting 54 homolog (S. cerevisiae) (VPS54), transcript variant 1, mRNA [NM_016516]	-0.94681	0.000482753	0.0114341
A_33_P3361681	VMA21	ref|Homo sapiens VMA21 vacuolar H+-ATPase homolog (S. cerevisiae) (VMA21), mRNA [NM_001017980]	-0.979942	0.000484036	0.0114401
A_24_P217365	ANKRD28	ref|Homo sapiens ankyrin repeat domain 28 (ANKRD28), transcript variant 1, mRNA [NM_015199]	-0.955258	0.000485746	0.0114689
A_32_P221822	RRP15	ref|Homo sapiens ribosomal RNA processing 15 homolog (S. cerevisiae) (RRP15), mRNA [NM_016052]	-0.827618	0.00048907	0.011524
A_23_P155857	NUDT6	ref|Homo sapiens nudix (nucleoside diphosphate linked moiety X)-type motif 6 (NUDT6), transcript variant 2, mRNA [NM_198041]	-0.841838	0.000490035	0.0115328
A_33_P3335865	WDR35	ref|Homo sapiens WD repeat domain 35 (WDR35), transcript variant 1, mRNA [NM_001006657]	-0.980218	0.000491434	0.0115506
A_23_P406350	MFSD3	ref|Homo sapiens major facilitator superfamily domain containing 3 (MFSD3), transcript variant 1, mRNA [NM_138431]	-1.09141	0.000491586	0.0115506
A_23_P59528	ACN9	ref|Homo sapiens ACN9 homolog (S. cerevisiae) (ACN9), mRNA [NM_020186]	-0.722431	0.000497196	0.0116096
A_23_P211445	LIMK2	ref|Homo sapiens LIM domain kinase 2 (LIMK2), transcript variant 2b, mRNA [NM_016733]	-0.909445	0.000497327	0.0116096
A_33_P3215929	PRR5	ref|Homo sapiens proline rich 5 (renal) (PRR5), transcript variant 2, mRNA [NM_015366]	-0.612821	0.00049894	0.0116202
A_23_P70007	HMMR	ref|Homo sapiens hyaluronan-mediated motility receptor (RHAMM) (HMMR), transcript variant 2, mRNA [NM_012484]	-1.37212	0.000500202	0.0116357
A_33_P3238166	PXDN	ref|Homo sapiens peroxidasin (PXDN), mRNA [NM_012293]	-1.40737	0.000504743	0.0117038
A_24_P172768	GMFB	ref|Homo sapiens glia maturation factor, beta (GMFB), mRNA [NM_004124]	-0.946781	0.000507824	0.0117518
A_23_P48669	CDKN3	ref|Homo sapiens cyclin-dependent kinase inhibitor 3 (CDKN3), transcript variant 1, mRNA [NM_005192]	-1.16886	0.000508514	0.0117631
A_24_P325520	SORT1	ref|Homo sapiens sortilin 1 (SORT1), transcript variant 1, mRNA [NM_002959]	-0.917228	0.000512697	0.0118205
A_23_P47565	LDHA	ref|Homo sapiens lactate dehydrogenase A (LDHA), transcript variant 1, mRNA [NM_005566]	-0.602567	0.000514696	0.0118496
A_21_P0000684	LOC100506548	ref|Homo sapiens uncharacterized LOC100506548 (LOC100506548), long non-coding RNA [NR_037665]	-0.624937	0.000520657	0.0119631
A_33_P3880302	EPHB2	ref|Homo sapiens EPH receptor B2 (EPHB2), transcript variant 2, mRNA [NM_004442]	-1.25203	0.00052282	0.0119796
A_23_P129786	SREBF1	ref|Homo sapiens sterol regulatory element binding transcription factor 1 (SREBF1), transcript variant 1, mRNA [NM_001005291]	-0.584687	0.000523019	0.0119796
A_23_P207811	PAIP1	ref|Homo sapiens poly(A) binding protein interacting protein 1 (PAIP1), transcript variant 1, mRNA [NM_006451]	-0.836685	0.000523755	0.0119918
A_33_P3379454	UHRF1	ref|Homo sapiens ubiquitin-like with PHD and ring finger domains 1 (UHRF1), transcript variant 3, mRNA [NM_001290050]	-0.685047	0.000524047	0.0119937
A_24_P873764	BCR	ref|Homo sapiens breakpoint cluster region (BCR), transcript variant 1, mRNA [NM_004327]	-0.604415	0.00052585	0.0120208
A_24_P235305	ZNF706	ref|Homo sapiens zinc finger protein 706 (ZNF706), transcript variant 1, mRNA [NM_001042510]	-0.621071	0.000531019	0.012082
A_23_P74391	OPN3	ref|Homo sapiens opsin 3 (OPN3), mRNA [NM_014322]	-1.34441	0.000531454	0.0120846
A_23_P170733	ANTXR2	ref|Homo sapiens anthrax toxin receptor 2 (ANTXR2), transcript variant 1, mRNA [NM_058172]	-0.726461	0.00053414	0.0121246
A_33_P3271455	PXDN	ref|Homo sapiens peroxidasin (PXDN), mRNA [NM_012293]	-1.26936	0.000537429	0.012166
A_21_P0011314	INAFM2	ref|Homo sapiens InaF-motif containing 2 (INAFM2), mRNA [NM_001301268]	-0.757921	0.00053768	0.0121666
A_23_P118815	BIRC5	ref|Homo sapiens baculoviral IAP repeat containing 5 (BIRC5), transcript variant 3, mRNA [NM_001012271]	-1.39606	0.000538618	0.0121699
A_24_P244410	ANAPC15	ref|Homo sapiens anaphase promoting complex subunit 15 (ANAPC15), transcript variant 3, mRNA [NM_014042]	-0.819855	0.00053937	0.0121768
A_24_P248053	TOP1MT	ref|Homo sapiens topoisomerase (DNA) I, mitochondrial (TOP1MT), transcript variant 1, mRNA [NM_052963]	-0.801574	0.000540061	0.0121877
A_24_P398064	RGP1	ens|RGP1 retrograde golgi transport homolog (S. cerevisiae) [Source:HGNC Symbol;Acc:HGNC:21965] [ENST00000378078]	-0.657377	0.000540614	0.0121922
A_33_P3807062	HJURP	ref|Homo sapiens Holliday junction recognition protein (HJURP), transcript variant 1, mRNA [NM_018410]	-1.24327	0.000541257	0.0122005
A_33_P3319491	AZIN1	ref|Homo sapiens antizyme inhibitor 1 (AZIN1), transcript variant 1, mRNA [NM_015878]	-1.00715	0.00054319	0.0122167
A_23_P7732	CETN3	ref|Homo sapiens centrin, EF-hand protein, 3 (CETN3), transcript variant 2, mRNA [NM_004365]	-0.994464	0.00054764	0.0122728
A_23_P117082	HEBP1	ref|Homo sapiens heme binding protein 1 (HEBP1), mRNA [NM_015987]	-0.830649	0.000548755	0.0122886
A_32_P95914	MMS22L	ref|Homo sapiens MMS22-like, DNA repair protein (MMS22L), mRNA [NM_198468]	-1.05793	0.00055178	0.0123373
A_23_P11160	MAP7D3	ref|Homo sapiens MAP7 domain containing 3 (MAP7D3), transcript variant 1, mRNA [NM_024597]	-0.605557	0.00055388	0.0123641
A_23_P34496	TMEM39B	ref|Homo sapiens transmembrane protein 39B (TMEM39B), mRNA [NM_018056]	-0.891432	0.000558939	0.0124059
A_32_P32254	COL6A1	ref|Homo sapiens collagen, type VI, alpha 1 (COL6A1), mRNA [NM_001848]	-0.772057	0.000560263	0.0124173
A_33_P3241428	OBSL1	ref|Homo sapiens obscurin-like 1 (OBSL1), transcript variant 1, mRNA [NM_015311]	-1.03769	0.000562395	0.0124456
A_33_P3310533	DNAJC21	ref|Homo sapiens DnaJ (Hsp40) homolog, subfamily C, member 21 (DNAJC21), transcript variant 2, mRNA [NM_001012339]	-0.725401	0.000566773	0.0125092
A_23_P209731	ARMC9	ref|Homo sapiens armadillo repeat containing 9 (ARMC9), transcript variant 2, mRNA [NM_025139]	-0.644621	0.000571412	0.0125647
A_33_P3408054	ENST00000602906	ens|heat shock protein 90kDa alpha (cytosolic), class B member 2, pseudogene [Source:HGNC Symbol;Acc:HGNC:32537] [ENST00000602906]	-0.809506	0.000571752	0.0125667
A_33_P3242748	ARFRP1	ref|Homo sapiens ADP-ribosylation factor related protein 1 (ARFRP1), transcript variant 8, mRNA [NM_001267549]	-0.837226	0.000575365	0.0126365
A_24_P658427	NFIB	ref|Homo sapiens nuclear factor I/B (NFIB), transcript variant 3, mRNA [NM_005596]	-0.694315	0.000576729	0.0126617
A_23_P145904	H2AFV	ref|Homo sapiens H2A histone family, member V (H2AFV), transcript variant 1, mRNA [NM_012412]	-0.651557	0.000581673	0.0127366
A_23_P25293	NCAPD2	ref|Homo sapiens non-SMC condensin I complex, subunit D2 (NCAPD2), mRNA [NM_014865]	-0.978025	0.000583888	0.0127536
A_21_P0005917	LOC100507316	ref|Homo sapiens uncharacterized LOC100507316 (LOC100507316), transcript variant 1, long non-coding RNA [NR_120682]	-0.806493	0.000585683	0.0127764
A_33_P3217480	HIRIP3	ref|Homo sapiens HIRA interacting protein 3 (HIRIP3), transcript variant 1, mRNA [NM_003609]	-0.782803	0.000586974	0.0127806
A_33_P3290602	MMP24-AS1	ref|Homo sapiens MMP24 antisense RNA 1 (MMP24-AS1), transcript variant 1, long non-coding RNA [NR_102705]	-0.767016	0.000587724	0.0127921
A_24_P18105	ASPH	ref|Homo sapiens aspartate beta-hydroxylase (ASPH), transcript variant 3, mRNA [NM_032466]	-0.742564	0.000594246	0.0128601
A_23_P39517	SRBD1	ref|Homo sapiens S1 RNA binding domain 1 (SRBD1), mRNA [NM_018079]	-0.85149	0.000595276	0.0128717
A_23_P108922	ENST00000396049	ens|MOB kinase activator 1A [Source:HGNC Symbol;Acc:HGNC:16015] [ENST00000396049]	-0.64261	0.000600577	0.012946
A_23_P77813	FN3KRP	ref|Homo sapiens fructosamine 3 kinase related protein (FN3KRP), transcript variant 1, mRNA [NM_024619]	-0.635791	0.000602304	0.0129632
A_32_P34444	FHOD3	ref|Homo sapiens formin homology 2 domain containing 3 (FHOD3), transcript variant 1, mRNA [NM_025135]	-0.932195	0.000603229	0.0129648
A_33_P3303385	NCAPD2	ref|Homo sapiens non-SMC condensin I complex, subunit D2 (NCAPD2), mRNA [NM_014865]	-1.32819	0.00060506	0.0129897
A_23_P94030	LAMB1	ref|Homo sapiens laminin, beta 1 (LAMB1), mRNA [NM_002291]	-0.645548	0.000607043	0.0130275
A_23_P135061	CORO2A	ref|Homo sapiens coronin, actin binding protein, 2A (CORO2A), transcript variant 1, mRNA [NM_003389]	-0.97039	0.000610478	0.0130723
A_24_P398972	COQ7	ref|Homo sapiens coenzyme Q7 homolog, ubiquinone (yeast) (COQ7), transcript variant 1, mRNA [NM_016138]	-0.727296	0.000612511	0.0131013
A_23_P310350	SHPK	ref|Homo sapiens sedoheptulokinase (SHPK), mRNA [NM_013276]	-0.678633	0.000615057	0.0131317
A_33_P3349827	RBM3	ref|Homo sapiens RNA binding motif (RNP1, RRM) protein 3 (RBM3), mRNA [NM_006743]	-0.982668	0.000618517	0.0131813
A_33_P3377619	CACUL1	ref|Homo sapiens CDK2-associated, cullin domain 1 (CACUL1), mRNA [NM_153810]	-0.661568	0.000619449	0.0131819
A_33_P3252093	TMED10	ref|Homo sapiens transmembrane emp24-like trafficking protein 10 (yeast) (TMED10), mRNA [NM_006827]	-1.1728	0.000622211	0.0132121
A_21_P0013565	ENST00000479351	ens|contactin associated protein-like 3B [Source:HGNC Symbol;Acc:HGNC:32035] [ENST00000479351]	-0.911272	0.000622744	0.0132182
A_23_P212749	HTT	ref|Homo sapiens huntingtin (HTT), mRNA [NM_002111]	-0.607197	0.000635265	0.0133767
A_33_P3223097	LINC00467	ref|Homo sapiens long intergenic non-protein coding RNA 467 (LINC00467), long non-coding RNA [NR_026761]	-0.609924	0.000636728	0.0133978
A_33_P3238976	TRMT5	ref|Homo sapiens tRNA methyltransferase 5 (TRMT5), mRNA [NM_020810]	-0.901077	0.000642732	0.0134948
A_23_P71821	PBX3	ref|Homo sapiens pre-B-cell leukemia homeobox 3 (PBX3), transcript variant 1, mRNA [NM_006195]	-0.852614	0.000645554	0.0135297
A_23_P74349	NUF2	ref|Homo sapiens NUF2, NDC80 kinetochore complex component (NUF2), transcript variant 1, mRNA [NM_145697]	-1.13075	0.000649623	0.0135753
A_24_P108863	SCML1	ref|Homo sapiens sex comb on midleg-like 1 (Drosophila) (SCML1), transcript variant 1, mRNA [NM_001037540]	-0.588633	0.000650222	0.0135784
A_23_P320658	BUB3	ref|Homo sapiens BUB3 mitotic checkpoint protein (BUB3), transcript variant 1, mRNA [NM_004725]	-0.751347	0.000652246	0.0135999
A_33_P3257678	HIST2H3A	ref|Homo sapiens histone cluster 2, H3a (HIST2H3A), mRNA [NM_001005464]	-1.33005	0.000652875	0.0135999
A_33_P3267651	DZIP3	ref|Homo sapiens DAZ interacting zinc finger protein 3 (DZIP3), mRNA [NM_014648]	-0.668042	0.000655488	0.0136299
A_33_P3389837	GPN3	ref|Homo sapiens GPN-loop GTPase 3 (GPN3), transcript variant 2, mRNA [NM_001164372]	-0.674374	0.000655937	0.0136344
A_33_P3240946	DPF3	ref|Homo sapiens D4, zinc and double PHD fingers, family 3 (DPF3), transcript variant 4, mRNA [NM_001280544]	-0.766726	0.000659923	0.0136635
A_23_P120776	SLC25A1	ref|Homo sapiens solute carrier family 25 (mitochondrial carrier; citrate transporter), member 1 (SLC25A1), transcript variant 1, mRNA [NM_005984]	-0.816232	0.000662304	0.0137031
A_23_P115375	HIST2H3D	ref|Homo sapiens histone cluster 2, H3d (HIST2H3D), mRNA [NM_001123375]	-0.792937	0.000663153	0.0137142
A_23_P34375	TCEA3	ref|Homo sapiens transcription elongation factor A (SII), 3 (TCEA3), mRNA [NM_003196]	-0.705135	0.000663312	0.0137142
A_23_P87769	PARPBP	ref|Homo sapiens PARP1 binding protein (PARPBP), mRNA [NM_017915]	-0.612501	0.000664603	0.013736
A_23_P77201	C15orf41	ref|Homo sapiens chromosome 15 open reading frame 41 (C15orf41), transcript variant 2, mRNA [NM_032499]	-0.621781	0.000664881	0.0137369
A_24_P143138	FGD1	ref|Homo sapiens FYVE, RhoGEF and PH domain containing 1 (FGD1), mRNA [NM_004463]	-0.695701	0.000665582	0.0137465
A_23_P129014	EFCAB11	ref|Homo sapiens EF-hand calcium binding domain 11 (EFCAB11), transcript variant 1, mRNA [NM_145231]	-0.858996	0.000666936	0.0137695
A_23_P312863	TUBB4B	ref|Homo sapiens tubulin, beta 4B class IVb (TUBB4B), mRNA [NM_006088]	-0.660987	0.000669988	0.0137885
A_23_P202269	ANK3	ref|Homo sapiens ankyrin 3, node of Ranvier (ankyrin G) (ANK3), transcript variant 1, mRNA [NM_020987]	-0.847382	0.000672375	0.0138181
A_23_P127584	NNMT	ref|Homo sapiens nicotinamide N-methyltransferase (NNMT), mRNA [NM_006169]	-0.926541	0.000674241	0.013832
A_23_P200489	TMEM63A	ref|Homo sapiens transmembrane protein 63A (TMEM63A), mRNA [NM_014698]	-0.665166	0.000676765	0.0138547
A_23_P259328	PEX3	ref|Homo sapiens peroxisomal biogenesis factor 3 (PEX3), mRNA [NM_003630]	-0.631776	0.000677068	0.0138547
A_19_P00325158	MALAT1	ref|Homo sapiens metastasis associated lung adenocarcinoma transcript 1 (non-protein coding) (MALAT1), long non-coding RNA [NR_002819]	-0.640281	0.000679155	0.013879
A_21_P0011010	XLOC_l2_002651	linc|BROAD Institute lincRNA (XLOC_l2_002651), lincRNA [TCONS_l2_00005011]	-0.797586	0.000684	0.0139633
A_24_P399888	CENPM	ens|centromere protein M [Source:HGNC Symbol;Acc:HGNC:18352] [ENST00000396437]	-0.848223	0.000685209	0.0139831
A_23_P34733	FH	ref|Homo sapiens fumarate hydratase (FH), mRNA [NM_000143]	-0.590546	0.000685523	0.0139846
A_33_P3269588	GABPA	ref|Homo sapiens GA binding protein transcription factor, alpha subunit 60kDa (GABPA), transcript variant 1, mRNA [NM_002040]	-0.690525	0.0006884	0.0140138
A_23_P416581	GNAZ	ref|Homo sapiens guanine nucleotide binding protein (G protein), alpha z polypeptide (GNAZ), mRNA [NM_002073]	-1.38549	0.000697156	0.014118
A_33_P3340468	CENPI	ens|centromere protein I [Source:HGNC Symbol;Acc:HGNC:3968] [ENST00000403304]	-0.6476	0.000699247	0.0141505
A_33_P3242483	ARHGAP5	ref|Homo sapiens Rho GTPase activating protein 5 (ARHGAP5), transcript variant 1, mRNA [NM_001030055]	-0.729489	0.000700074	0.0141623
A_21_P0008305	lnc-FOXG1-6	linc|LNCipedia lincRNA (lnc-FOXG1-6), lincRNA [lnc-FOXG1-6:15]	-0.641323	0.000705375	0.0142162
A_32_P186027	ANP32A	ref|Homo sapiens acidic (leucine-rich) nuclear phosphoprotein 32 family, member A (ANP32A), mRNA [NM_006305]	-0.690349	0.000706468	0.0142323
A_23_P43946	SARNP	ref|Homo sapiens SAP domain containing ribonucleoprotein (SARNP), transcript variant 1, mRNA [NM_033082]	-0.604876	0.000707002	0.0142332
A_23_P68072	WDR54	ref|Homo sapiens WD repeat domain 54 (WDR54), mRNA [NM_032118]	-0.810589	0.000710675	0.0142825
A_23_P118246	GINS2	ref|Homo sapiens GINS complex subunit 2 (Psf2 homolog) (GINS2), mRNA [NM_016095]	-1.16061	0.000714161	0.0143333
A_23_P6546	TUBGCP6	ref|Homo sapiens tubulin, gamma complex associated protein 6 (TUBGCP6), mRNA [NM_020461]	-0.656681	0.000726713	0.0144897
A_33_P3243997	PSME4	ref|Homo sapiens proteasome (prosome, macropain) activator subunit 4 (PSME4), mRNA [NM_014614]	-0.608007	0.000728727	0.0144936
A_23_P163306	CGNL1	ref|Homo sapiens cingulin-like 1 (CGNL1), transcript variant 2, mRNA [NM_032866]	-1.06361	0.00072908	0.0144936
A_23_P337424	SERBP1	ref|Homo sapiens SERPINE1 mRNA binding protein 1 (SERBP1), transcript variant 1, mRNA [NM_001018067]	-0.675349	0.000732059	0.0145365
A_33_P3231739	ELOVL2	ref|Homo sapiens ELOVL fatty acid elongase 2 (ELOVL2), mRNA [NM_017770]	-0.970339	0.00073611	0.0145881
A_24_P168726	NF2	ref|Homo sapiens neurofibromin 2 (merlin) (NF2), transcript variant 13, mRNA [NM_181831]	-1.00307	0.000740389	0.0146413
A_24_P898945	FAM210A	ref|Homo sapiens family with sequence similarity 210, member A (FAM210A), transcript variant 1, mRNA [NM_001098801]	-0.695409	0.000740607	0.0146413
A_23_P375	CDCA8	ref|Homo sapiens cell division cycle associated 8 (CDCA8), transcript variant 2, mRNA [NM_018101]	-1.1536	0.000742782	0.0146694
A_23_P136355	HHAT	ref|Homo sapiens hedgehog acyltransferase (HHAT), transcript variant 1, mRNA [NM_018194]	-0.713139	0.000749178	0.0147457
A_24_P354689	SPOCK1	ref|Homo sapiens sparc/osteonectin, cwcv and kazal-like domains proteoglycan (testican) 1 (SPOCK1), mRNA [NM_004598]	-0.720323	0.000752455	0.0147861
A_24_P413884	CENPA	ref|Homo sapiens centromere protein A (CENPA), transcript variant 1, mRNA [NM_001809]	-1.21835	0.000752609	0.0147861
A_24_P56317	MBNL2	ref|Homo sapiens muscleblind-like splicing regulator 2 (MBNL2), transcript variant 1, mRNA [NM_144778]	-0.61242	0.00075301	0.0147861
A_24_P261929	IFI27L1	ref|Homo sapiens interferon, alpha-inducible protein 27-like 1 (IFI27L1), transcript variant 2, mRNA [NM_206949]	-1.03921	0.000755056	0.0148213
A_24_P192262	RALA	ref|Homo sapiens v-ral simian leukemia viral oncogene homolog A (ras related) (RALA), mRNA [NM_005402]	-0.729258	0.000756842	0.0148341
A_33_P3220643	PTRH1	ref|Homo sapiens peptidyl-tRNA hydrolase 1 homolog (S. cerevisiae) (PTRH1), mRNA [NM_001002913]	-0.617556	0.00076027	0.0148535
A_23_P138435	ZMIZ1	ref|Homo sapiens zinc finger, MIZ-type containing 1 (ZMIZ1), mRNA [NM_020338]	-0.704298	0.000761364	0.0148649
A_23_P151746	ISCA2	ref|Homo sapiens iron-sulfur cluster assembly 2 (ISCA2), transcript variant 1, mRNA [NM_194279]	-0.583634	0.000763219	0.0148911
A_23_P114282	MCTS1	ref|Homo sapiens malignant T cell amplified sequence 1 (MCTS1), transcript variant 1, mRNA [NM_014060]	-0.622087	0.000772046	0.015012
A_33_P3317618	SYN2	ref|Homo sapiens synapsin II (SYN2), transcript variant IIb, mRNA [NM_003178]	-0.590677	0.000778685	0.0150978
A_33_P3326432	SEPW1	ref|Homo sapiens selenoprotein W, 1 (SEPW1), mRNA [NM_003009]	-1.51644	0.000787066	0.0151937
A_23_P208880	UHRF1	ref|Homo sapiens ubiquitin-like with PHD and ring finger domains 1 (UHRF1), transcript variant 2, mRNA [NM_013282]	-1.01803	0.000787082	0.0151937
A_33_P3327479	ZDHHC3	ref|Homo sapiens zinc finger, DHHC-type containing 3 (ZDHHC3), transcript variant 2, mRNA [NM_016598]	-0.79058	0.000789529	0.0152207
A_24_P73075	TTC12	ref|Homo sapiens tetratricopeptide repeat domain 12 (TTC12), mRNA [NM_017868]	-0.593051	0.000793083	0.015239
A_33_P3283044	MTCL1	ref|Homo sapiens microtubule crosslinking factor 1 (MTCL1), mRNA [NM_015210]	-0.933329	0.000793093	0.015239
A_23_P39116	LIG1	ref|Homo sapiens ligase I, DNA, ATP-dependent (LIG1), transcript variant 1, mRNA [NM_000234]	-0.689417	0.000793478	0.0152413
A_23_P62907	ATF6	ref|Homo sapiens activating transcription factor 6 (ATF6), mRNA [NM_007348]	-0.67482	0.000795893	0.0152659
A_33_P3293474	OPN3	ref|Homo sapiens opsin 3 (OPN3), mRNA [NM_014322]	-0.937005	0.00079607	0.0152659
A_33_P3278435	COA4	ref|Homo sapiens cytochrome c oxidase assembly factor 4 homolog (S. cerevisiae) (COA4), mRNA [NM_016565]	-0.645278	0.000802375	0.0153501
A_23_P40059	PMS1	ref|Homo sapiens PMS1 postmeiotic segregation increased 1 (S. cerevisiae) (PMS1), transcript variant 1, mRNA [NM_000534]	-1.0988	0.000802833	0.0153501
A_33_P3237359	HMGB3	ref|Homo sapiens high mobility group box 3 (HMGB3), transcript variant 1, mRNA [NM_001301228]	-0.665668	0.000809221	0.0154317
A_23_P366366	SCRN1	ref|Homo sapiens secernin 1 (SCRN1), transcript variant 2, mRNA [NM_014766]	-0.608402	0.000810898	0.0154554
A_23_P88331	DLGAP5	ref|Homo sapiens discs, large (Drosophila) homolog-associated protein 5 (DLGAP5), transcript variant 1, mRNA [NM_014750]	-1.08778	0.000812244	0.0154691
A_24_P372625	RNF141	ref|Homo sapiens ring finger protein 141 (RNF141), mRNA [NM_016422]	-0.798721	0.000813722	0.0154842
A_23_P38254	ELAC2	ref|Homo sapiens elaC ribonuclease Z 2 (ELAC2), transcript variant 1, mRNA [NM_018127]	-0.667972	0.000817109	0.0155167
A_24_P298174	CBX1	ref|Homo sapiens chromobox homolog 1 (CBX1), transcript variant 1, mRNA [NM_006807]	-0.895962	0.000817677	0.0155167
A_23_P19543	SRPK1	ref|Homo sapiens SRSF protein kinase 1 (SRPK1), transcript variant 1, mRNA [NM_003137]	-0.606031	0.000818615	0.0155192
A_32_P10396	WDFY3	ref|Homo sapiens WD repeat and FYVE domain containing 3 (WDFY3), mRNA [NM_014991]	-0.698505	0.000818737	0.0155192
A_23_P251421	CDCA7	ref|Homo sapiens cell division cycle associated 7 (CDCA7), transcript variant 1, mRNA [NM_031942]	-1.13715	0.000826832	0.015609
A_33_P3260605	CTNNAL1	ref|Homo sapiens catenin (cadherin-associated protein), alpha-like 1 (CTNNAL1), transcript variant 1, mRNA [NM_003798]	-0.813952	0.000830891	0.0156602
A_23_P207058	SOCS3	ref|Homo sapiens suppressor of cytokine signaling 3 (SOCS3), mRNA [NM_003955]	-0.602081	0.000838205	0.0157507
A_33_P3636590	SUCLG2	ref|Homo sapiens succinate-CoA ligase, GDP-forming, beta subunit (SUCLG2), transcript variant 2, mRNA [NM_003848]	-0.854424	0.0008389	0.015755
A_33_P3250595	ITSN1	ref|Homo sapiens intersectin 1 (SH3 domain protein) (ITSN1), transcript variant 2, mRNA [NM_001001132]	-0.669061	0.000852588	0.0159196
A_33_P3328426	ANO10	ref|Homo sapiens anoctamin 10 (ANO10), transcript variant 2, mRNA [NM_001204831]	-0.662574	0.000853683	0.015935
A_24_P287974	CUEDC1	ref|Homo sapiens CUE domain containing 1 (CUEDC1), transcript variant 2, mRNA [NM_001292025]	-0.701092	0.000863718	0.0160476
A_23_P502350	RFX2	ref|Homo sapiens regulatory factor X, 2 (influences HLA class II expression) (RFX2), transcript variant 1, mRNA [NM_000635]	-0.780145	0.000864492	0.0160543
A_23_P400066	RALGAPB	ref|Homo sapiens Ral GTPase activating protein, beta subunit (non-catalytic) (RALGAPB), transcript variant 1, mRNA [NM_020336]	-0.637603	0.000871486	0.0161482
A_23_P416178	CCDC136	ref|Homo sapiens coiled-coil domain containing 136 (CCDC136), transcript variant 1, mRNA [NM_022742]	-0.79693	0.000873318	0.0161718
A_33_P3331856	PDE1C	ens|phosphodiesterase 1C, calmodulin-dependent 70kDa [Source:HGNC Symbol;Acc:HGNC:8776] [ENST00000396184]	-0.835209	0.000874048	0.0161802
A_33_P3263232	LRRC3	ens|leucine rich repeat containing 3 [Source:HGNC Symbol;Acc:HGNC:14965] [ENST00000291592]	-0.593812	0.000881535	0.0162464
A_23_P52826	BUD13	ref|Homo sapiens BUD13 homolog (S. cerevisiae) (BUD13), transcript variant 1, mRNA [NM_032725]	-0.838001	0.000888015	0.0163068
A_33_P3239954	USP14	ref|Homo sapiens ubiquitin specific peptidase 14 (tRNA-guanine transglycosylase) (USP14), transcript variant 1, mRNA [NM_005151]	-0.703162	0.00089174	0.0163465
A_23_P67771	BARD1	ref|Homo sapiens BRCA1 associated RING domain 1 (BARD1), transcript variant 1, mRNA [NM_000465]	-0.838287	0.000895952	0.0163957
A_23_P140434	MYO5C	ref|Homo sapiens myosin VC (MYO5C), mRNA [NM_018728]	-1.18983	0.000906414	0.0165012
A_33_P3325306	HSPE1	ens|heat shock 10kDa protein 1 [Source:HGNC Symbol;Acc:HGNC:5269] [ENST00000463841]	-0.891428	0.000908367	0.0165174
A_23_P60016	PTTG3P	ref|Homo sapiens pituitary tumor-transforming 3, pseudogene (PTTG3P), non-coding RNA [NR_002734]	-0.929574	0.000908896	0.0165174
A_33_P3386344	FANCA	ref|Homo sapiens Fanconi anemia, complementation group A (FANCA), transcript variant 2, mRNA [NM_001018112]	-0.630995	0.000910143	0.0165174
A_32_P182439	POLD3	ref|Homo sapiens polymerase (DNA-directed), delta 3, accessory subunit (POLD3), transcript variant 1, mRNA [NM_006591]	-0.855617	0.000910941	0.0165267
A_23_P420551	CIT	ref|Homo sapiens citron rho-interacting serine/threonine kinase (CIT), transcript variant 2, mRNA [NM_007174]	-1.22941	0.000915152	0.0165618
A_23_P50108	NDC80	ref|Homo sapiens NDC80 kinetochore complex component (NDC80), mRNA [NM_006101]	-1.19357	0.000922349	0.0166403
A_24_P24685	ENST00000451823	ens|high mobility group box 3 pseudogene 22 [Source:HGNC Symbol;Acc:HGNC:39314] [ENST00000451823]	-0.718803	0.000931475	0.0167444
A_23_P429950	KAL1	ref|Homo sapiens Kallmann syndrome 1 sequence (KAL1), mRNA [NM_000216]	-0.641044	0.000931571	0.0167444
A_32_P1381	HMGN2	gb|Human non-histone chromosomal protein HMG-17 mRNA, complete cds. [M12623]	-0.774124	0.000935614	0.0167963
A_23_P382043	NT5DC1	ref|Homo sapiens 5'-nucleotidase domain containing 1 (NT5DC1), mRNA [NM_152729]	-1.06594	0.000938907	0.0168191
A_33_P3256685	TTF2	ref|Homo sapiens transcription termination factor, RNA polymerase II (TTF2), mRNA [NM_003594]	-0.595282	0.000940063	0.0168295
A_24_P380919	HNRNPK	ref|Homo sapiens heterogeneous nuclear ribonucleoprotein K (HNRNPK), transcript variant 1, mRNA [NM_002140]	-0.660643	0.00094055	0.016833
A_24_P181672	B3GNTL1	ref|Homo sapiens UDP-GlcNAc:betaGal beta-1,3-N-acetylglucosaminyltransferase-like 1 (B3GNTL1), mRNA [NM_001009905]	-0.692617	0.000942128	0.0168509
A_33_P3373358	GJC1	ref|Homo sapiens gap junction protein, gamma 1, 45kDa (GJC1), transcript variant 1, mRNA [NM_005497]	-0.593654	0.000943831	0.0168606
A_33_P3258117	HELLS	ref|Homo sapiens helicase, lymphoid-specific (HELLS), transcript variant 7, mRNA [NM_001289072]	-0.898168	0.000947304	0.0168812
A_23_P56922	HSPE1	ref|Homo sapiens heat shock 10kDa protein 1 (HSPE1), mRNA [NM_002157]	-0.952608	0.000948159	0.0168913
A_23_P71598	MPDZ	ref|Homo sapiens multiple PDZ domain protein (MPDZ), transcript variant 1, mRNA [NM_003829]	-0.669747	0.000949332	0.0169018
A_23_P408473	MROH1	ref|Homo sapiens maestro heat-like repeat family member 1 (MROH1), transcript variant 1, mRNA [NM_032450]	-0.619038	0.000960046	0.0170301
A_23_P127793	EML3	ref|Homo sapiens echinoderm microtubule associated protein like 3 (EML3), transcript variant 3, mRNA [NM_153265]	-1.27518	0.000964295	0.0170738
A_23_P122662	GFOD1	ref|Homo sapiens glucose-fructose oxidoreductase domain containing 1 (GFOD1), transcript variant 1, mRNA [NM_018988]	-0.998114	0.000968497	0.0171181
A_23_P33791	SSBP2	ref|Homo sapiens single-stranded DNA binding protein 2 (SSBP2), transcript variant 2, mRNA [NM_012446]	-0.850244	0.000971211	0.0171497
A_24_P174613	FBXW7	ref|Homo sapiens F-box and WD repeat domain containing 7, E3 ubiquitin protein ligase (FBXW7), transcript variant 1, mRNA [NM_033632]	-0.853332	0.000972826	0.017173
A_21_P0014740	THC2538606	Unknown	-0.719145	0.000988559	0.0173979
A_23_P202594	MCMBP	ref|Homo sapiens minichromosome maintenance complex binding protein (MCMBP), transcript variant 1, mRNA [NM_024834]	-0.787201	0.000988854	0.0173979
A_24_P242361	HS2ST1	ref|Homo sapiens heparan sulfate 2-O-sulfotransferase 1 (HS2ST1), transcript variant 1, mRNA [NM_012262]	-0.788807	0.000990686	0.0174143
A_24_P225468	ANP32E	ref|Homo sapiens acidic (leucine-rich) nuclear phosphoprotein 32 family, member E (ANP32E), transcript variant 1, mRNA [NM_030920]	-0.752967	0.000999466	0.0174632
A_23_P50990	CENPO	ref|Homo sapiens centromere protein O (CENPO), transcript variant 1, mRNA [NM_024322]	-0.677984	0.00100177	0.0174843
A_23_P390744	FOPNL	ref|Homo sapiens FGFR1OP N-terminal like (FOPNL), mRNA [NM_144600]	-0.602357	0.0010022	0.0174843
A_24_P407930	SEH1L	ref|Homo sapiens SEH1-like (S. cerevisiae) (SEH1L), transcript variant 2, mRNA [NM_031216]	-0.78918	0.00100261	0.0174843
A_23_P124122	PXMP2	ref|Homo sapiens peroxisomal membrane protein 2, 22kDa (PXMP2), mRNA [NM_018663]	-0.901431	0.00100699	0.0175525
A_23_P417282	IGF1R	ref|Homo sapiens insulin-like growth factor 1 receptor (IGF1R), transcript variant 1, mRNA [NM_000875]	-0.619684	0.00101048	0.0175972
A_23_P64630	RNF26	ref|Homo sapiens ring finger protein 26 (RNF26), mRNA [NM_032015]	-0.674394	0.001012	0.0176082
A_23_P211631	FBLN1	ref|Homo sapiens fibulin 1 (FBLN1), transcript variant D, mRNA [NM_006486]	-0.874466	0.00101433	0.0176435
A_32_P164246	FOXQ1	ref|Homo sapiens forkhead box Q1 (FOXQ1), mRNA [NM_033260]	-0.950791	0.00102484	0.0177483
A_33_P3290567	WEE1	ref|Homo sapiens WEE1 G2 checkpoint kinase (WEE1), transcript variant 1, mRNA [NM_003390]	-0.718636	0.0010311	0.0178074
A_23_P162766	DOCK9	ref|Homo sapiens dedicator of cytokinesis 9 (DOCK9), transcript variant 1, mRNA [NM_015296]	-0.730764	0.00103194	0.0178166
A_32_P170003	TRAF3IP1	ref|Homo sapiens TNF receptor-associated factor 3 interacting protein 1 (TRAF3IP1), transcript variant 1, mRNA [NM_015650]	-0.583976	0.00103881	0.0178822
A_23_P7636	PTTG1	ref|Homo sapiens pituitary tumor-transforming 1 (PTTG1), transcript variant 2, mRNA [NM_004219]	-0.929744	0.0010485	0.0179958
A_23_P144348	SLIT2	ref|Homo sapiens slit homolog 2 (Drosophila) (SLIT2), transcript variant 1, mRNA [NM_004787]	-1.12372	0.00105005	0.0179958
A_23_P155765	HMGB2	ref|Homo sapiens high mobility group box 2 (HMGB2), transcript variant 1, mRNA [NM_002129]	-1.33847	0.00105092	0.0180001
A_23_P29723	SGOL1	ref|Homo sapiens shugoshin-like 1 (S. pombe) (SGOL1), transcript variant A2, mRNA [NM_001012410]	-0.676347	0.00106026	0.0180995
A_33_P3234118	FAM122B	ref|Homo sapiens family with sequence similarity 122B (FAM122B), transcript variant 2, mRNA [NM_001166599]	-0.900191	0.00106426	0.0181433
A_33_P3882659	ENST00000468766	gb|Homo sapiens heat shock protein 90Be (HSP90Be) mRNA, complete cds. [AY956766]	-0.659335	0.00107067	0.0181937
A_33_P3374210	MKI67	ref|Homo sapiens marker of proliferation Ki-67 (MKI67), transcript variant 1, mRNA [NM_002417]	-1.08852	0.00107524	0.0182396
A_33_P3292540	CDKN2C	ref|Homo sapiens cyclin-dependent kinase inhibitor 2C (p18, inhibits CDK4) (CDKN2C), transcript variant 2, mRNA [NM_078626]	-0.637809	0.00107638	0.0182471
A_32_P220739	ZNF658	ref|Homo sapiens zinc finger protein 658 (ZNF658), mRNA [NM_033160]	-0.69857	0.0010834	0.0183224
A_33_P3378880	HIST1H4C	ens|histone cluster 1, H4c [Source:HGNC Symbol;Acc:HGNC:4787] [ENST00000377803]	-1.18042	0.00108478	0.0183331
A_33_P3242649	KIF18A	ref|Homo sapiens kinesin family member 18A (KIF18A), mRNA [NM_031217]	-0.763908	0.00109117	0.0183888
A_24_P173823	PBX1	ref|Homo sapiens pre-B-cell leukemia homeobox 1 (PBX1), transcript variant 1, mRNA [NM_002585]	-0.891974	0.00109507	0.0184057
A_33_P3402329	MIR503HG	ref|Homo sapiens MIR503 host gene (non-protein coding) (MIR503HG), long non-coding RNA [NR_024607]	-1.31385	0.00109514	0.0184057
A_33_P3314146	MINA	ref|Homo sapiens MYC induced nuclear antigen (MINA), transcript variant 1, mRNA [NM_001042533]	-0.593384	0.00109726	0.0184251
A_24_P468810	RBBP4	ref|Homo sapiens retinoblastoma binding protein 4 (RBBP4), transcript variant 1, mRNA [NM_005610]	-0.601229	0.00109964	0.0184338
A_23_P121795	SORBS2	ref|Homo sapiens sorbin and SH3 domain containing 2 (SORBS2), transcript variant 2, mRNA [NM_021069]	-0.824634	0.00109995	0.0184338
A_23_P258493	LMNB1	ref|Homo sapiens lamin B1 (LMNB1), transcript variant 1, mRNA [NM_005573]	-1.08555	0.0011025	0.0184391
A_23_P333228	42798	ref|Homo sapiens membrane-associated ring finger (C3HC4) 4, E3 ubiquitin protein ligase (MARCH4), mRNA [NM_020814]	-0.582704	0.00110492	0.0184606
A_23_P162874	HSP90AA1	ref|Homo sapiens heat shock protein 90kDa alpha (cytosolic), class A member 1 (HSP90AA1), transcript variant 2, mRNA [NM_005348]	-1.16606	0.00110942	0.0184959
A_32_P198731	NEURL1B	ref|Homo sapiens neuralized E3 ubiquitin protein ligase 1B (NEURL1B), mRNA [NM_001142651]	-1.02923	0.00111249	0.0185259
A_24_P324405	ANKRD11	ref|Homo sapiens ankyrin repeat domain 11 (ANKRD11), transcript variant 2, mRNA [NM_013275]	-0.597231	0.00111902	0.0185815
A_23_P347468	FZD3	ref|Homo sapiens frizzled class receptor 3 (FZD3), transcript variant 1, mRNA [NM_017412]	-0.695449	0.00112643	0.0186669
A_23_P388168	RAB3B	ref|Homo sapiens RAB3B, member RAS oncogene family (RAB3B), mRNA [NM_002867]	-0.620005	0.00113635	0.0187574
A_33_P3301394	ENST00000486956	ens|high mobility group nucleosomal binding domain 2 pseudogene 25 [Source:HGNC Symbol;Acc:HGNC:39392] [ENST00000486956]	-0.87133	0.00114091	0.0187899
A_33_P3316539	SLC7A2	ref|Homo sapiens solute carrier family 7 (cationic amino acid transporter, y+ system), member 2 (SLC7A2), transcript variant 2, mRNA [NM_001008539]	-0.914189	0.00114297	0.018792
A_24_P237389	EIF1AX	ref|Homo sapiens eukaryotic translation initiation factor 1A, X-linked (EIF1AX), mRNA [NM_001412]	-0.851139	0.00114515	0.0188167
A_23_P360079	NCKAP5	ref|Homo sapiens NCK-associated protein 5 (NCKAP5), transcript variant 1, mRNA [NM_207363]	-0.936999	0.00115496	0.0189192
A_33_P3318292	SFPQ	ref|Homo sapiens splicing factor proline/glutamine-rich (SFPQ), mRNA [NM_005066]	-0.602405	0.0011577	0.0189481
A_32_P163089	C12orf75	ref|Homo sapiens chromosome 12 open reading frame 75 (C12orf75), mRNA [NM_001145199]	-1.07057	0.00116816	0.0190602
A_23_P115346	EIF2D	ref|Homo sapiens eukaryotic translation initiation factor 2D (EIF2D), transcript variant 1, mRNA [NM_006893]	-0.588997	0.00117789	0.0191545
A_23_P205098	PDS5B	ref|Homo sapiens PDS5 cohesin associated factor B (PDS5B), mRNA [NM_015032]	-0.723169	0.00118235	0.0191843
A_33_P3371224	ANO10	ref|Homo sapiens anoctamin 10 (ANO10), transcript variant 2, mRNA [NM_001204831]	-0.645172	0.00118284	0.0191869
A_33_P3317523	STMN1	ref|Homo sapiens stathmin 1 (STMN1), transcript variant 1, mRNA [NM_203401]	-0.983227	0.00118712	0.0192101
A_24_P880043	PCGF5	ref|Homo sapiens polycomb group ring finger 5 (PCGF5), transcript variant 1, mRNA [NM_032373]	-0.780415	0.00119232	0.0192626
A_33_P3249002	A_33_P3249002	Unknown	-0.596843	0.00119232	0.0192626
A_23_P121396	DNAJC19	ref|Homo sapiens DnaJ (Hsp40) homolog, subfamily C, member 19 (DNAJC19), transcript variant 1, mRNA [NM_145261]	-0.747519	0.0011991	0.019318
A_23_P256455	RPA3	ref|Homo sapiens replication protein A3, 14kDa (RPA3), mRNA [NM_002947]	-0.744887	0.00122036	0.0195448
A_32_P50066	MAP9	ref|Homo sapiens microtubule-associated protein 9 (MAP9), mRNA [NM_001039580]	-0.876412	0.00122131	0.0195458
A_33_P3716128	SMC4	ref|Homo sapiens structural maintenance of chromosomes 4 (SMC4), transcript variant 1, mRNA [NM_005496]	-0.629034	0.0012235	0.0195554
A_24_P189533	ENDOD1	ref|Homo sapiens endonuclease domain containing 1 (ENDOD1), mRNA [NM_015036]	-0.666108	0.00122538	0.0195715
A_23_P102471	MSH2	ref|Homo sapiens mutS homolog 2 (MSH2), transcript variant 1, mRNA [NM_000251]	-0.938552	0.00122904	0.0195937
A_23_P18579	PTTG2	ref|Homo sapiens pituitary tumor-transforming 2 (PTTG2), mRNA [NM_006607]	-1.0225	0.00122908	0.0195937
A_32_P150891	DIAPH3	ref|Homo sapiens diaphanous-related formin 3 (DIAPH3), transcript variant 1, mRNA [NM_001042517]	-0.928008	0.00123215	0.0196311
A_23_P87351	RRM1	ref|Homo sapiens ribonucleotide reductase M1 (RRM1), mRNA [NM_001033]	-0.87285	0.00123451	0.0196573
A_23_P72503	KLHL2	ref|Homo sapiens kelch-like family member 2 (KLHL2), transcript variant 1, mRNA [NM_007246]	-0.711287	0.00124067	0.0197022
A_23_P102262	MRPL19	ref|Homo sapiens mitochondrial ribosomal protein L19 (MRPL19), mRNA [NM_014763]	-0.773443	0.00124165	0.0197105
A_23_P145175	ZNF318	ref|Homo sapiens zinc finger protein 318 (ZNF318), mRNA [NM_014345]	-0.627498	0.00124779	0.0197774
A_33_P3378514	PDE5A	ref|Homo sapiens phosphodiesterase 5A, cGMP-specific (PDE5A), transcript variant 1, mRNA [NM_001083]	-0.982293	0.00125242	0.0198292
A_23_P431268	PLEKHA6	ref|Homo sapiens pleckstrin homology domain containing, family A member 6 (PLEKHA6), mRNA [NM_014935]	-1.38956	0.00125782	0.0198823
A_24_P318593	SCRN2	ref|Homo sapiens secernin 2 (SCRN2), transcript variant 1, mRNA [NM_138355]	-0.747633	0.00126227	0.0199142
A_33_P3423631	WHSC1	ref|Homo sapiens Wolf-Hirschhorn syndrome candidate 1 (WHSC1), transcript variant 8, mRNA [NM_007331]	-0.581516	0.00126463	0.0199142
A_23_P12816	HELLS	ref|Homo sapiens helicase, lymphoid-specific (HELLS), transcript variant 1, mRNA [NM_018063]	-0.726778	0.00127163	0.019978
A_24_P177353	THOC2	ref|Homo sapiens THO complex 2 (THOC2), mRNA [NM_001081550]	-0.626869	0.00127178	0.019978
A_23_P378526	RTEL1	ref|Homo sapiens regulator of telomere elongation helicase 1 (RTEL1), transcript variant 1, mRNA [NM_016434]	-0.700387	0.00128635	0.0201147
A_21_P0009873	LOC100505771	ref|PREDICTED: Homo sapiens uncharacterized LOC100505771 (LOC100505771), transcript variant 2, ncRNA [XR_109592]	-0.670687	0.00128772	0.02012
A_23_P148308	RBM3	ref|Homo sapiens RNA binding motif (RNP1, RRM) protein 3 (RBM3), mRNA [NM_006743]	-0.947649	0.00129191	0.0201637
A_23_P204751	ASIC1	ref|Homo sapiens acid sensing (proton gated) ion channel 1 (ASIC1), transcript variant 1, mRNA [NM_020039]	-0.862046	0.00130865	0.0203395
A_23_P156310	SKP2	ref|Homo sapiens S-phase kinase-associated protein 2, E3 ubiquitin protein ligase (SKP2), transcript variant 2, mRNA [NM_032637]	-0.841217	0.00131385	0.0203913
A_24_P158946	FGD4	ref|Homo sapiens FYVE, RhoGEF and PH domain containing 4 (FGD4), mRNA [NM_139241]	-0.647264	0.00131587	0.0204008
A_24_P12626	CAV1	ref|Homo sapiens caveolin 1, caveolae protein, 22kDa (CAV1), transcript variant 1, mRNA [NM_001753]	-1.0848	0.00131702	0.0204108
A_24_P66125	STAG2	ref|Homo sapiens stromal antigen 2 (STAG2), transcript variant 1, mRNA [NM_001042749]	-1.11339	0.00131761	0.0204115
A_33_P3349840	ENST00000437531	ens|high mobility group nucleosomal binding domain 2 pseudogene 20 [Source:HGNC Symbol;Acc:HGNC:39385] [ENST00000437531]	-0.923458	0.00132651	0.0204949
A_33_P3311775	ZNF789	ref|Homo sapiens zinc finger protein 789 (ZNF789), transcript variant 2, mRNA [NM_001013258]	-0.700282	0.00133723	0.0205858
A_23_P17855	TRIOBP	ref|Homo sapiens TRIO and F-actin binding protein (TRIOBP), transcript variant 6, mRNA [NM_001039141]	-0.740831	0.00133735	0.0205858
A_33_P3210059	SF3A1	ref|Homo sapiens splicing factor 3a, subunit 1, 120kDa (SF3A1), mRNA [NM_005877]	-0.606024	0.00134091	0.0206205
A_23_P210920	GSS	ref|Homo sapiens glutathione synthetase (GSS), mRNA [NM_000178]	-0.67465	0.00134919	0.0207079
A_33_P3370787	EPHB2	ref|Homo sapiens EPH receptor B2 (EPHB2), transcript variant 2, mRNA [NM_004442]	-0.843457	0.0013536	0.0207537
A_24_P928969	PTPN3	ref|Homo sapiens protein tyrosine phosphatase, non-receptor type 3 (PTPN3), transcript variant 3, mRNA [NM_001145369]	-0.582089	0.00139557	0.0211409
A_33_P3324890	ENST00000507090	ens|heat shock protein 90kDa alpha (cytosolic), class B member 2, pseudogene [Source:HGNC Symbol;Acc:HGNC:32537] [ENST00000507090]	-0.643751	0.00140056	0.0211846
A_24_P551028	SPOPL	ref|Homo sapiens speckle-type POZ protein-like (SPOPL), mRNA [NM_001001664]	-0.614468	0.00141661	0.0213515
A_23_P256956	KIF20A	ref|Homo sapiens kinesin family member 20A (KIF20A), mRNA [NM_005733]	-1.12721	0.00141738	0.0213515
A_33_P3397568	MEMO1	ref|Homo sapiens mediator of cell motility 1 (MEMO1), transcript variant 1, mRNA [NM_015955]	-0.724763	0.00142139	0.0213653
A_23_P50096	TYMS	ref|Homo sapiens thymidylate synthetase (TYMS), mRNA [NM_001071]	-1.28856	0.00144282	0.0215815
A_23_P133123	MND1	ref|Homo sapiens meiotic nuclear divisions 1 homolog (S. cerevisiae) (MND1), transcript variant 1, mRNA [NM_032117]	-1.33368	0.00144424	0.0215916
A_32_P41487	HMGN2	ref|Homo sapiens high mobility group nucleosomal binding domain 2 (HMGN2), mRNA [NM_005517]	-1.12611	0.0014496	0.0216383
A_23_P502142	FYN	ref|Homo sapiens FYN proto-oncogene, Src family tyrosine kinase (FYN), transcript variant 1, mRNA [NM_002037]	-0.721409	0.00145173	0.0216491
A_21_P0009343	TBX2-AS1	ref|Homo sapiens TBX2 antisense RNA 1 (TBX2-AS1), transcript variant 1, long non-coding RNA [NR_125749]	-0.618586	0.00145206	0.0216491
A_32_P60223	ING5	ref|Homo sapiens inhibitor of growth family, member 5 (ING5), mRNA [NM_032329]	-0.601945	0.00145547	0.0216705
A_23_P72387	AFAP1	ref|Homo sapiens actin filament associated protein 1 (AFAP1), transcript variant A, mRNA [NM_001134647]	-0.734435	0.00145636	0.0216726
A_23_P356004	KCNIP3	ref|Homo sapiens Kv channel interacting protein 3, calsenilin (KCNIP3), transcript variant 1, mRNA [NM_013434]	-0.647158	0.0014617	0.0217175
A_23_P218597	NPAS2	ref|Homo sapiens neuronal PAS domain protein 2 (NPAS2), mRNA [NM_002518]	-0.701374	0.00146236	0.0217175
A_23_P340318	C11orf31	ref|Homo sapiens chromosome 11 open reading frame 31 (C11orf31), mRNA [NM_170746]	-0.657722	0.00146432	0.0217249
A_33_P3351101	TYSND1	ref|Homo sapiens trypsin domain containing 1 (TYSND1), transcript variant 1, mRNA [NM_173555]	-0.599787	0.00146659	0.0217392
A_23_P116829	UBE2N	ref|Homo sapiens ubiquitin-conjugating enzyme E2N (UBE2N), mRNA [NM_003348]	-0.852625	0.00146875	0.0217514
A_24_P111134	POMT2	ref|Homo sapiens protein-O-mannosyltransferase 2 (POMT2), mRNA [NM_013382]	-0.581001	0.00147101	0.0217627
A_24_P802145	IRS1	ref|Homo sapiens insulin receptor substrate 1 (IRS1), mRNA [NM_005544]	-0.62866	0.00147624	0.0218234
A_33_P3276997	MAP6	ref|Homo sapiens microtubule-associated protein 6 (MAP6), transcript variant 2, mRNA [NM_207577]	-0.705251	0.00148776	0.0219451
A_22_P00016700	ENST00000423222	ens|long intergenic non-protein coding RNA 467 [Source:HGNC Symbol;Acc:HGNC:28227] [ENST00000423222]	-0.669262	0.00149743	0.0219914
A_23_P134755	TRPS1	ref|Homo sapiens trichorhinophalangeal syndrome I (TRPS1), transcript variant 1, mRNA [NM_014112]	-0.700193	0.00150221	0.022029
A_33_P3263170	SNRPG	ref|Homo sapiens small nuclear ribonucleoprotein polypeptide G (SNRPG), mRNA [NM_003096]	-0.650494	0.0015029	0.022029
A_32_P117354	LIMCH1	ref|Homo sapiens LIM and calponin homology domains 1 (LIMCH1), transcript variant 1, mRNA [NM_014988]	-0.921422	0.00150346	0.02203
A_33_P3416946	ACTR10	ref|Homo sapiens actin-related protein 10 homolog (S. cerevisiae) (ACTR10), mRNA [NM_018477]	-0.777948	0.0015056	0.0220431
A_22_P00001253	lnc-ANKRD34B-2	gb|603251339F1 NIH_MGC_96 Homo sapiens cDNA clone IMAGE:5303217 5', mRNA sequence [BI598592]	-0.847729	0.00151279	0.0220999
A_24_P305623	TMEM50B	ref|Homo sapiens transmembrane protein 50B (TMEM50B), transcript variant 1, mRNA [NM_006134]	-0.640943	0.00151531	0.022109
A_23_P65757	CCNB2	ref|Homo sapiens cyclin B2 (CCNB2), mRNA [NM_004701]	-1.25024	0.00151578	0.0221091
A_23_P1331	COL13A1	ref|Homo sapiens collagen, type XIII, alpha 1 (COL13A1), transcript variant 5, mRNA [NM_080801]	-1.59908	0.00151756	0.0221251
A_24_P123245	HNRNPD	ref|Homo sapiens heterogeneous nuclear ribonucleoprotein D (AU-rich element RNA binding protein 1, 37kDa) (HNRNPD), transcript variant 1, mRNA [NM_031370]	-1.08064	0.00152397	0.0221896
A_32_P107876	FRAS1	ref|Homo sapiens Fraser extracellular matrix complex subunit 1 (FRAS1), transcript variant 1, mRNA [NM_025074]	-1.10237	0.00153503	0.0222793
A_23_P77459	NAE1	ref|Homo sapiens NEDD8 activating enzyme E1 subunit 1 (NAE1), transcript variant 2, mRNA [NM_001018159]	-0.64072	0.00154128	0.02232
A_19_P00802201	ENST00000399411	ens|CCNB2 pseudogene 1 [Source:HGNC Symbol;Acc:HGNC:50850] [ENST00000399411]	-1.19992	0.00154461	0.0223431
A_33_P3780901	SBNO1	ref|Homo sapiens strawberry notch homolog 1 (Drosophila) (SBNO1), transcript variant 1, mRNA [NM_001167856]	-0.673239	0.00155006	0.0223815
A_23_P425502	DONSON	ref|Homo sapiens downstream neighbor of SON (DONSON), mRNA [NM_017613]	-1.07684	0.00155544	0.0224357
A_23_P8055	NRM	ref|Homo sapiens nurim (nuclear envelope membrane protein) (NRM), transcript variant 1, mRNA [NM_007243]	-0.680421	0.00155772	0.0224519
A_33_P3295523	RAC3	ref|Homo sapiens ras-related C3 botulinum toxin substrate 3 (rho family, small GTP binding protein Rac3) (RAC3), mRNA [NM_005052]	-0.993402	0.00156629	0.0225086
A_23_P132874	CMSS1	ref|Homo sapiens cms1 ribosomal small subunit homolog (yeast) (CMSS1), transcript variant 1, mRNA [NM_032359]	-1.04074	0.00157134	0.0225645
A_32_P52816	TM7SF3	ref|Homo sapiens transmembrane 7 superfamily member 3 (TM7SF3), mRNA [NM_016551]	-0.79809	0.00157807	0.0226234
A_23_P200310	DEPDC1	ref|Homo sapiens DEP domain containing 1 (DEPDC1), transcript variant 2, mRNA [NM_017779]	-1.04113	0.001591	0.0227549
A_24_P225970	SGOL1	ref|Homo sapiens shugoshin-like 1 (S. pombe) (SGOL1), transcript variant A1, mRNA [NM_001012409]	-0.682811	0.00159716	0.0227946
A_33_P3400547	MED21	ref|Homo sapiens mediator complex subunit 21 (MED21), transcript variant 1, mRNA [NM_004264]	-0.61126	0.00160412	0.0228682
A_32_P15799	HMGN2	ref|Homo sapiens high mobility group nucleosomal binding domain 2 (HMGN2), mRNA [NM_005517]	-1.11584	0.0016044	0.0228682
A_24_P940006	EFNB3	ref|Homo sapiens ephrin-B3 (EFNB3), mRNA [NM_001406]	-0.58229	0.0016108	0.0229106
A_24_P217848	HIST1H2AK	ref|Homo sapiens histone cluster 1, H2ak (HIST1H2AK), mRNA [NM_003510]	-0.61262	0.00161283	0.0229339
A_23_P149200	CDC20	ref|Homo sapiens cell division cycle 20 (CDC20), mRNA [NM_001255]	-0.926267	0.00161461	0.0229479
A_33_P3384452	TFDP1	ref|Homo sapiens transcription factor Dp-1 (TFDP1), transcript variant 1, mRNA [NM_007111]	-1.07198	0.0016261	0.0230407
A_24_P337746	RABGEF1	ref|Homo sapiens RAB guanine nucleotide exchange factor (GEF) 1 (RABGEF1), transcript variant 4, mRNA [NM_014504]	-0.605692	0.00164254	0.0231752
A_23_P102571	SLC2A4RG	ref|Homo sapiens SLC2A4 regulator (SLC2A4RG), mRNA [NM_020062]	-0.796803	0.00164499	0.0232041
A_24_P263937	CCDC23	ref|Homo sapiens coiled-coil domain containing 23 (CCDC23), mRNA [NM_199342]	-0.621358	0.00165124	0.0232678
A_24_P365365	TCF3	ref|Homo sapiens transcription factor 3 (TCF3), transcript variant 1, mRNA [NM_003200]	-0.781246	0.0016515	0.0232678
A_23_P23765	ITGB3BP	ref|Homo sapiens integrin beta 3 binding protein (beta3-endonexin) (ITGB3BP), transcript variant 2, mRNA [NM_014288]	-0.937397	0.00165824	0.0233118
A_33_P3328736	CCDC23	ref|Homo sapiens coiled-coil domain containing 23 (CCDC23), mRNA [NM_199342]	-0.768916	0.001661	0.0233394
A_23_P389919	WHSC1	ref|Homo sapiens Wolf-Hirschhorn syndrome candidate 1 (WHSC1), transcript variant 1, mRNA [NM_133330]	-0.78549	0.00166434	0.0233694
A_23_P71727	CKS2	ref|Homo sapiens CDC28 protein kinase regulatory subunit 2 (CKS2), mRNA [NM_001827]	-0.871496	0.00167252	0.0233996
A_23_P109333	C21orf33	ref|Homo sapiens chromosome 21 open reading frame 33 (C21orf33), transcript variant 1, mRNA [NM_004649]	-0.581922	0.0016744	0.0234133
A_19_P00810205	ENST00000399411	ens|CCNB2 pseudogene 1 [Source:HGNC Symbol;Acc:HGNC:50850] [ENST00000399411]	-1.06955	0.00167951	0.0234468
A_23_P90804	MAP4K4	ref|Homo sapiens mitogen-activated protein kinase kinase kinase kinase 4 (MAP4K4), transcript variant 2, mRNA [NM_145686]	-0.824286	0.00169129	0.0235152
A_24_P319736	MEIS1	ref|Homo sapiens Meis homeobox 1 (MEIS1), mRNA [NM_002398]	-0.66894	0.00169518	0.0235413
A_23_P117852	KIAA0101	ref|Homo sapiens KIAA0101 (KIAA0101), transcript variant 1, mRNA [NM_014736]	-1.145	0.00169924	0.0235778
A_24_P472455	ARF6	ref|Homo sapiens ADP-ribosylation factor 6 (ARF6), mRNA [NM_001663]	-0.866259	0.00172778	0.0238743
A_23_P118834	TOP2A	ref|Homo sapiens topoisomerase (DNA) II alpha 170kDa (TOP2A), mRNA [NM_001067]	-1.21837	0.00174111	0.0239762
A_33_P3410194	ENST00000254810	ens|H3 histone, family 3B (H3.3B) [Source:HGNC Symbol;Acc:HGNC:4765] [ENST00000254810]	-0.659543	0.00175227	0.0240635
A_33_P3417865	ZFP36L1	ref|Homo sapiens ZFP36 ring finger protein-like 1 (ZFP36L1), transcript variant 1, mRNA [NM_004926]	-0.615204	0.00175246	0.0240635
A_23_P419202	ZNF658	ref|Homo sapiens zinc finger protein 658 (ZNF658), mRNA [NM_033160]	-0.786535	0.00178958	0.0244106
A_33_P3259902	ENST00000606102	ens|high mobility group nucleosomal binding domain 2 pseudogene 28 [Source:HGNC Symbol;Acc:HGNC:39395] [ENST00000606102]	-0.924777	0.00179196	0.0244248
A_24_P355493	LHPP	ref|Homo sapiens phospholysine phosphohistidine inorganic pyrophosphate phosphatase (LHPP), transcript variant 1, mRNA [NM_022126]	-0.613552	0.00179519	0.0244475
A_24_P185036	CMTR2	ref|Homo sapiens cap methyltransferase 2 (CMTR2), transcript variant 1, mRNA [NM_018348]	-0.806615	0.00179596	0.0244507
A_33_P3344086	HIST1H2AJ	ref|Homo sapiens histone cluster 1, H2aj (HIST1H2AJ), mRNA [NM_021066]	-0.685264	0.00179849	0.0244793
A_19_P00806882	ENST00000440046	ens|heat shock 10kDa protein 1 pseudogene 9 [Source:HGNC Symbol;Acc:HGNC:49328] [ENST00000440046]	-0.936472	0.00180252	0.0245113
A_23_P374082	ADAM19	ref|Homo sapiens ADAM metallopeptidase domain 19 (ADAM19), mRNA [NM_033274]	-0.585017	0.00181203	0.024589
A_33_P3413083	RHEB	ref|Homo sapiens Ras homolog enriched in brain (RHEB), mRNA [NM_005614]	-0.723727	0.0018134	0.0246018
A_23_P502797	WDFY1	ref|Homo sapiens WD repeat and FYVE domain containing 1 (WDFY1), mRNA [NM_020830]	-1.11683	0.00182846	0.0247542
A_33_P3368301	BOLA3	ref|Homo sapiens bolA family member 3 (BOLA3), transcript variant 1, mRNA [NM_212552]	-0.802756	0.0018341	0.0248247
A_24_P49371	C4orf27	ref|Homo sapiens chromosome 4 open reading frame 27 (C4orf27), mRNA [NM_017867]	-0.721148	0.00184175	0.0248981
A_24_P96780	CENPF	ref|Homo sapiens centromere protein F, 350/400kDa (CENPF), mRNA [NM_016343]	-0.786272	0.00184536	0.0248981
A_32_P152696	A_32_P152696	Unknown	-0.79912	0.00184648	0.0248981
A_22_P00023623	CTB-178M22.2	ref|Homo sapiens uncharacterized LOC101927862 (CTB-178M22.2), long non-coding RNA [NR_109894]	-1.06862	0.00184797	0.0248981
A_23_P23584	CTNNBIP1	ref|Homo sapiens catenin, beta interacting protein 1 (CTNNBIP1), transcript variant 1, mRNA [NM_020248]	-1.01133	0.00184907	0.0249015
A_22_P00011440	CTB-178M22.2	ref|Homo sapiens uncharacterized LOC101927862 (CTB-178M22.2), long non-coding RNA [NR_109894]	-0.692189	0.00187363	0.0251064
A_33_P3439765	ZC3H14	ref|Homo sapiens zinc finger CCCH-type containing 14 (ZC3H14), transcript variant 1, mRNA [NM_024824]	-0.589237	0.0018885	0.0252267
A_23_P87257	MRPL17	ref|Homo sapiens mitochondrial ribosomal protein L17 (MRPL17), mRNA [NM_022061]	-0.594738	0.00189108	0.0252553
A_22_P00022663	lnc-RPL30-1	linc|LNCipedia lincRNA (lnc-RPL30-1), lincRNA [lnc-RPL30-1:1]	-0.657679	0.00189597	0.0252875
A_33_P3368750	PAQR5	ref|Homo sapiens progestin and adipoQ receptor family member V (PAQR5), transcript variant 1, mRNA [NM_001104554]	-0.703763	0.00190712	0.0253997
A_33_P3849600	HSP90AA2P	gb|Human heat shock protein 86 mRNA, 5'end. [M30627]	-1.23111	0.00190911	0.0254194
A_21_P0014256	STK32C	ens|serine/threonine kinase 32C [Source:HGNC Symbol;Acc:HGNC:21332] [ENST00000456004]	-0.607973	0.00191296	0.0254421
A_32_P97169	GPC6	ref|Homo sapiens glypican 6 (GPC6), mRNA [NM_005708]	-0.993432	0.00191347	0.0254421
A_23_P21436	PHF19	ref|Homo sapiens PHD finger protein 19 (PHF19), transcript variant 1, mRNA [NM_015651]	-0.883723	0.00192157	0.0254946
A_33_P3531828	LARS	ref|Homo sapiens leucyl-tRNA synthetase (LARS), mRNA [NM_020117]	-0.72104	0.00192655	0.0255183
A_33_P3359268	HMG20B	ref|Homo sapiens high mobility group 20B (HMG20B), mRNA [NM_006339]	-0.591629	0.00194066	0.0256526
A_23_P131375	PQLC3	ref|Homo sapiens PQ loop repeat containing 3 (PQLC3), transcript variant 1, mRNA [NM_152391]	-0.679735	0.00194969	0.0257135
A_23_P70398	VEGFA	ref|Homo sapiens vascular endothelial growth factor A (VEGFA), transcript variant 6, mRNA [NM_001025370]	-1.00065	0.00196516	0.0258589
A_24_P224776	LSM4	ref|Homo sapiens LSM4 homolog, U6 small nuclear RNA associated (S. cerevisiae) (LSM4), transcript variant 1, mRNA [NM_012321]	-0.609428	0.00200693	0.0261426
A_21_P0013556	XLOC_l2_014711	linc|BROAD Institute lincRNA (XLOC_l2_014711), lincRNA [TCONS_l2_00028630]	-0.82292	0.00201818	0.0262447
A_33_P3223759	MED13	ref|Homo sapiens mediator complex subunit 13 (MED13), mRNA [NM_005121]	-0.698795	0.00203577	0.0264225
A_23_P160354	AKT3	ref|Homo sapiens v-akt murine thymoma viral oncogene homolog 3 (AKT3), transcript variant 2, mRNA [NM_181690]	-0.653721	0.00205056	0.0265564
A_24_P287756	NUDT21	ref|Homo sapiens nudix (nucleoside diphosphate linked moiety X)-type motif 21 (NUDT21), mRNA [NM_007006]	-0.746928	0.00205293	0.0265753
A_33_P3361746	TRPS1	ref|Homo sapiens trichorhinophalangeal syndrome I (TRPS1), transcript variant 1, mRNA [NM_014112]	-0.818555	0.00205539	0.0265894
A_33_P3374205	MKI67	ref|Homo sapiens marker of proliferation Ki-67 (MKI67), transcript variant 1, mRNA [NM_002417]	-1.17416	0.00206774	0.026678
A_23_P58321	CCNA2	ref|Homo sapiens cyclin A2 (CCNA2), mRNA [NM_001237]	-1.08126	0.00207086	0.0266979
A_33_P3219469	SCAF11	ref|Homo sapiens SR-related CTD-associated factor 11 (SCAF11), mRNA [NM_004719]	-0.635167	0.00207687	0.0267339
A_33_P3304824	LINC00618	ref|Homo sapiens long intergenic non-protein coding RNA 618 (LINC00618), long non-coding RNA [NR_104113]	-0.62061	0.00208333	0.0267723
A_23_P67864	ADCY3	ref|Homo sapiens adenylate cyclase 3 (ADCY3), mRNA [NM_004036]	-0.972879	0.0020838	0.0267725
A_23_P163099	POLE2	ref|Homo sapiens polymerase (DNA directed), epsilon 2, accessory subunit (POLE2), transcript variant 1, mRNA [NM_002692]	-0.728382	0.00208488	0.0267745
A_23_P57588	GTSE1	ref|Homo sapiens G-2 and S-phase expressed 1 (GTSE1), mRNA [NM_016426]	-0.92058	0.00211569	0.027027
A_19_P00315668	HIPK2	ref|Homo sapiens homeodomain interacting protein kinase 2 (HIPK2), transcript variant 1, mRNA [NM_022740]	-0.590285	0.00212241	0.0270594
A_23_P48835	KIF23	ref|Homo sapiens kinesin family member 23 (KIF23), transcript variant 1, mRNA [NM_138555]	-0.963774	0.0021265	0.0271057
A_23_P60248	TXN	ref|Homo sapiens thioredoxin (TXN), transcript variant 1, mRNA [NM_003329]	-0.909728	0.00212941	0.0271206
A_23_P349882	PDCL	ref|Homo sapiens phosducin-like (PDCL), mRNA [NM_005388]	-0.586263	0.00213211	0.0271322
A_33_P3404316	MIR100HG	ref|Homo sapiens mir-100-let-7a-2 cluster host gene (non-protein coding) (MIR100HG), long non-coding RNA [NR_024430]	-0.732057	0.00216788	0.0274407
A_33_P3230548	KIF14	ref|Homo sapiens kinesin family member 14 (KIF14), mRNA [NM_014875]	-1.12686	0.00217055	0.0274686
A_23_P82738	RAD54B	ref|Homo sapiens RAD54 homolog B (S. cerevisiae) (RAD54B), transcript variant 1, mRNA [NM_012415]	-0.809589	0.00219027	0.0276507
A_23_P48099	NUP37	ref|Homo sapiens nucleoporin 37kDa (NUP37), mRNA [NM_024057]	-0.849976	0.00220381	0.0277388
A_23_P401904	PHF19	ref|Homo sapiens PHD finger protein 19 (PHF19), transcript variant 2, mRNA [NM_001009936]	-0.61317	0.00221088	0.0277916
A_22_P00019752	lnc-ANKRD34B-2	linc|LNCipedia lincRNA (lnc-ANKRD34B-2), lincRNA [lnc-ANKRD34B-2:1]	-0.73796	0.00222717	0.0279482
A_23_P501007	EFEMP1	ref|Homo sapiens EGF containing fibulin-like extracellular matrix protein 1 (EFEMP1), transcript variant 2, mRNA [NM_001039348]	-0.980656	0.00223729	0.0280086
A_33_P3390032	EXOC7	ref|Homo sapiens exocyst complex component 7 (EXOC7), transcript variant 4, mRNA [NM_001145297]	-0.755891	0.0022462	0.0280714
A_32_P148476	ENST00000496795	Unknown	-0.679445	0.00224644	0.0280714
A_33_P3292417	WDR5	ref|Homo sapiens WD repeat domain 5 (WDR5), transcript variant 1, mRNA [NM_017588]	-0.695005	0.00225303	0.028115
A_33_P3387831	CENPM	ens|centromere protein M [Source:HGNC Symbol;Acc:HGNC:18352] [ENST00000402338]	-0.889452	0.00225977	0.0281749
A_23_P46429	CYR61	ref|Homo sapiens cysteine-rich, angiogenic inducer, 61 (CYR61), mRNA [NM_001554]	-0.667675	0.00227666	0.0282874
A_23_P45699	FUBP1	ref|Homo sapiens far upstream element (FUSE) binding protein 1 (FUBP1), transcript variant 2, mRNA [NM_003902]	-0.582371	0.00230211	0.0284857
A_33_P3400653	BNIP2	ens|BCL2/adenovirus E1B 19kDa interacting protein 2 [Source:HGNC Symbol;Acc:HGNC:1083] [ENST00000267859]	-0.640368	0.00230455	0.0285013
A_33_P3265855	PRR5-ARHGAP8	ref|Homo sapiens PRR5-ARHGAP8 readthrough (PRR5-ARHGAP8), mRNA [NM_181334]	-1.2943	0.00230561	0.0285084
A_23_P30175	ERBB2IP	ref|Homo sapiens erbb2 interacting protein (ERBB2IP), transcript variant 2, mRNA [NM_018695]	-0.716545	0.00231443	0.0285786
A_33_P3264875	GRK6	ref|Homo sapiens G protein-coupled receptor kinase 6 (GRK6), transcript variant 3, mRNA [NM_001004105]	-0.76868	0.00234305	0.0288061
A_33_P3236157	UNG	ref|Homo sapiens uracil-DNA glycosylase (UNG), transcript variant 1, mRNA [NM_003362]	-1.01625	0.00234458	0.0288066
A_23_P411335	SGOL2	ref|Homo sapiens shugoshin-like 2 (S. pombe) (SGOL2), transcript variant 1, mRNA [NM_152524]	-0.692088	0.00234616	0.0288199
A_23_P323751	FAM83D	ref|Homo sapiens family with sequence similarity 83, member D (FAM83D), mRNA [NM_030919]	-0.931575	0.00236748	0.0289919
A_24_P28657	AHCTF1	ref|Homo sapiens AT hook containing transcription factor 1 (AHCTF1), mRNA [NM_015446]	-0.668922	0.00236996	0.0290029
A_23_P116264	NRGN	ref|Homo sapiens neurogranin (protein kinase C substrate, RC3) (NRGN), transcript variant 1, mRNA [NM_006176]	-0.723312	0.00237002	0.0290029
A_23_P321034	INADL	ref|Homo sapiens InaD-like (Drosophila) (INADL), mRNA [NM_176877]	-0.721778	0.0023728	0.0290038
A_23_P89509	SPAG5	ref|Homo sapiens sperm associated antigen 5 (SPAG5), mRNA [NM_006461]	-0.934339	0.00238854	0.0291437
A_24_P245298	TNFSF12	ref|Homo sapiens tumor necrosis factor (ligand) superfamily, member 12 (TNFSF12), transcript variant 1, mRNA [NM_003809]	-0.647235	0.0023975	0.0292163
A_23_P419714	BTBD11	ref|Homo sapiens BTB (POZ) domain containing 11 (BTBD11), transcript variant a, mRNA [NM_001018072]	-0.702707	0.00245499	0.0297301
A_22_P00002248	FLJ37035	ref|Homo sapiens uncharacterized LOC399821 (FLJ37035), long non-coding RNA [NR_033847]	-0.605709	0.0024624	0.0298012
A_24_P826348	ZC3H6	ref|Homo sapiens zinc finger CCCH-type containing 6 (ZC3H6), mRNA [NM_198581]	-0.635277	0.00247133	0.0298658
A_33_P3351175	WNK2	ref|Homo sapiens WNK lysine deficient protein kinase 2 (WNK2), transcript variant 2, mRNA [NM_006648]	-0.75773	0.00248065	0.02993
A_33_P3230166	NALCN	ref|Homo sapiens sodium leak channel, non selective (NALCN), mRNA [NM_052867]	-0.860458	0.00248119	0.02993
A_33_P3411632	TMEM121	ref|Homo sapiens transmembrane protein 121 (TMEM121), mRNA [NM_025268]	-0.641612	0.00248228	0.02993
A_23_P100127	CASC5	ref|Homo sapiens cancer susceptibility candidate 5 (CASC5), transcript variant 1, mRNA [NM_170589]	-0.863248	0.00250219	0.0300888
A_33_P3257808	FANCD2	ref|Homo sapiens Fanconi anemia, complementation group D2 (FANCD2), transcript variant 2, mRNA [NM_001018115]	-0.605204	0.0025116	0.0301558
A_24_P943815	PNPLA4	ref|Homo sapiens patatin-like phospholipase domain containing 4 (PNPLA4), transcript variant 1, mRNA [NM_004650]	-0.745879	0.00254912	0.0303895
A_33_P3284951	MCM5	ref|Homo sapiens minichromosome maintenance complex component 5 (MCM5), mRNA [NM_006739]	-0.828064	0.00255898	0.030446
A_23_P48175	TMEM106C	ref|Homo sapiens transmembrane protein 106C (TMEM106C), transcript variant 2, mRNA [NM_024056]	-0.969311	0.00257371	0.0305636
A_23_P24192	RRP12	ref|Homo sapiens ribosomal RNA processing 12 homolog (S. cerevisiae) (RRP12), transcript variant 1, mRNA [NM_015179]	-0.656928	0.00257476	0.0305636
A_23_P92687	DAP	ref|Homo sapiens death-associated protein (DAP), transcript variant 2, mRNA [NM_004394]	-0.590118	0.00257944	0.0305818
A_23_P349928	SP100	ref|Homo sapiens SP100 nuclear antigen (SP100), transcript variant 2, mRNA [NM_003113]	-0.723127	0.00260275	0.0307767
A_23_P251916	RMDN1	ref|Homo sapiens regulator of microtubule dynamics 1 (RMDN1), transcript variant 1, mRNA [NM_016033]	-0.792878	0.00264641	0.031121
A_33_P3339212	TRIP13	ref|Homo sapiens thyroid hormone receptor interactor 13 (TRIP13), transcript variant 1, mRNA [NM_004237]	-0.658523	0.00266204	0.0312114
A_23_P110802	CENPH	ref|Homo sapiens centromere protein H (CENPH), mRNA [NM_022909]	-0.774985	0.00267085	0.031258
A_33_P3336622	ALDH3A2	ref|Homo sapiens aldehyde dehydrogenase 3 family, member A2 (ALDH3A2), transcript variant 1, mRNA [NM_001031806]	-0.589915	0.00268949	0.0313815
A_23_P145089	HSP90AB1	ref|Homo sapiens heat shock protein 90kDa alpha (cytosolic), class B member 1 (HSP90AB1), transcript variant 2, mRNA [NM_007355]	-0.661468	0.00269532	0.0314311
A_23_P401	CENPF	ref|Homo sapiens centromere protein F, 350/400kDa (CENPF), mRNA [NM_016343]	-1.04739	0.00271274	0.0315327
A_33_P3384871	FBXO5	ref|Homo sapiens F-box protein 5 (FBXO5), transcript variant 2, mRNA [NM_001142522]	-0.827066	0.00275014	0.0318276
A_24_P53282	CPD	ref|Homo sapiens carboxypeptidase D (CPD), transcript variant 1, mRNA [NM_001304]	-0.738926	0.00276287	0.0319051
A_24_P270890	SPOP	ref|Homo sapiens speckle-type POZ protein (SPOP), transcript variant 1, mRNA [NM_001007226]	-0.807204	0.00278706	0.0320699
A_23_P57379	CDC45	ref|Homo sapiens cell division cycle 45 (CDC45), transcript variant 2, mRNA [NM_003504]	-1.16147	0.00279065	0.0320859
A_33_P3350207	HCFC1R1	ref|Homo sapiens host cell factor C1 regulator 1 (XPO1 dependent) (HCFC1R1), transcript variant 1, mRNA [NM_017885]	-0.930237	0.0027933	0.0321057
A_23_P211957	TGFBR2	ref|Homo sapiens transforming growth factor, beta receptor II (70/80kDa) (TGFBR2), transcript variant 1, mRNA [NM_001024847]	-0.800459	0.00280645	0.0321881
A_33_P3402171	EIF2S1	ref|Homo sapiens eukaryotic translation initiation factor 2, subunit 1 alpha, 35kDa (EIF2S1), mRNA [NM_004094]	-0.72175	0.00280674	0.0321881
A_23_P205841	MYO9A	ref|Homo sapiens myosin IXA (MYO9A), mRNA [NM_006901]	-0.590359	0.00281592	0.0322617
A_23_P163481	BUB1B	ref|Homo sapiens BUB1 mitotic checkpoint serine/threonine kinase B (BUB1B), mRNA [NM_001211]	-0.934541	0.00286302	0.0325705
A_32_P46765	C12orf29	ref|Homo sapiens chromosome 12 open reading frame 29 (C12orf29), mRNA [NM_001009894]	-0.588089	0.00287172	0.0326163
A_23_P157352	MRPS33	ref|Homo sapiens mitochondrial ribosomal protein S33 (MRPS33), transcript variant 1, mRNA [NM_016071]	-0.582015	0.00290607	0.0329251
A_23_P214907	MTHFD1L	ref|Homo sapiens methylenetetrahydrofolate dehydrogenase (NADP+ dependent) 1-like (MTHFD1L), transcript variant 2, mRNA [NM_015440]	-0.65953	0.00290999	0.0329502
A_23_P379614	OIP5	ref|Homo sapiens Opa interacting protein 5 (OIP5), mRNA [NM_007280]	-0.669897	0.00295192	0.0332826
A_32_P199252	HSP90AA1	ref|Homo sapiens heat shock protein 90kDa alpha (cytosolic), class A member 1 (HSP90AA1), transcript variant 1, mRNA [NM_001017963]	-1.11046	0.00295408	0.0333004
A_23_P28057	THOP1	ref|Homo sapiens thimet oligopeptidase 1 (THOP1), mRNA [NM_003249]	-0.645921	0.00298167	0.0334901
A_23_P310911	BLMH	ref|Homo sapiens bleomycin hydrolase (BLMH), mRNA [NM_000386]	-0.590179	0.00299369	0.0335776
A_23_P134454	CAV1	ref|Homo sapiens caveolin 1, caveolae protein, 22kDa (CAV1), transcript variant 1, mRNA [NM_001753]	-1.04239	0.00299561	0.03358
A_33_P3592015	HABP4	ref|Homo sapiens hyaluronan binding protein 4 (HABP4), mRNA [NM_014282]	-0.609818	0.00300369	0.0336388
A_32_P222383	HMGN2	ref|Homo sapiens high mobility group nucleosomal binding domain 2 (HMGN2), mRNA [NM_005517]	-1.02238	0.00301734	0.0337327
A_33_P3242798	CPS1	ref|Homo sapiens carbamoyl-phosphate synthase 1, mitochondrial (CPS1), transcript variant 2, mRNA [NM_001875]	-1.23183	0.00302262	0.033761
A_23_P162719	DIAPH3	ref|Homo sapiens diaphanous-related formin 3 (DIAPH3), transcript variant 2, mRNA [NM_030932]	-0.811121	0.00305155	0.0339391
A_32_P38623	PPP1R9A	ref|Homo sapiens protein phosphatase 1, regulatory subunit 9A (PPP1R9A), transcript variant 4, mRNA [NM_017650]	-0.816403	0.00306727	0.0340683
A_33_P3422728	CNTNAP3	ref|Homo sapiens contactin associated protein-like 3 (CNTNAP3), mRNA [NM_033655]	-0.688562	0.00309812	0.0343128
A_23_P431179	HIST1H4A	ref|Homo sapiens histone cluster 1, H4a (HIST1H4A), mRNA [NM_003538]	-0.710172	0.00309881	0.0343139
A_33_P3287502	MSH2	ref|Homo sapiens mutS homolog 2 (MSH2), transcript variant 1, mRNA [NM_000251]	-0.826704	0.00312387	0.0344668
A_32_P62571	RBM8A	ref|Homo sapiens RNA binding motif protein 8A (RBM8A), mRNA [NM_005105]	-0.604349	0.00312454	0.0344676
A_33_P3257367	TRIM33	ref|Homo sapiens tripartite motif containing 33 (TRIM33), transcript variant a, mRNA [NM_015906]	-0.686905	0.00313032	0.0345183
A_23_P8452	LFNG	ref|Homo sapiens LFNG O-fucosylpeptide 3-beta-N-acetylglucosaminyltransferase (LFNG), transcript variant 1, mRNA [NM_001040167]	-0.72283	0.00318775	0.034933
A_33_P3228305	ARHGAP26	ref|Homo sapiens Rho GTPase activating protein 26 (ARHGAP26), transcript variant 1, mRNA [NM_015071]	-0.83173	0.00322272	0.0352302
A_33_P3245321	CENPP	ref|Homo sapiens centromere protein P (CENPP), transcript variant 1, mRNA [NM_001012267]	-0.883518	0.00324618	0.0353936
A_24_P227091	KIF11	ref|Homo sapiens kinesin family member 11 (KIF11), mRNA [NM_004523]	-1.05413	0.00325178	0.035448
A_33_P3665777	HSP90AA1	ref|Homo sapiens heat shock protein 90kDa alpha (cytosolic), class A member 1 (HSP90AA1), transcript variant 1, mRNA [NM_001017963]	-1.09577	0.00329679	0.0357712
A_23_P57306	CHAF1B	ref|Homo sapiens chromatin assembly factor 1, subunit B (p60) (CHAF1B), mRNA [NM_005441]	-0.835375	0.00331964	0.035912
A_23_P257256	GRK6	ref|Homo sapiens G protein-coupled receptor kinase 6 (GRK6), transcript variant 2, mRNA [NM_002082]	-0.658291	0.00332857	0.0359685
A_23_P134925	BNIP3L	ref|Homo sapiens BCL2/adenovirus E1B 19kDa interacting protein 3-like (BNIP3L), mRNA [NM_004331]	-0.668212	0.0033616	0.0362379
A_23_P208293	PVRL2	ref|Homo sapiens poliovirus receptor-related 2 (herpesvirus entry mediator B) (PVRL2), transcript variant delta, mRNA [NM_001042724]	-1.12885	0.00338297	0.0364024
A_33_P3270657	FAM111B	ref|Homo sapiens family with sequence similarity 111, member B (FAM111B), transcript variant 1, mRNA [NM_198947]	-0.813677	0.00341282	0.0366272
A_33_P3311493	TRHDE-AS1	ref|Homo sapiens TRHDE antisense RNA 1 (TRHDE-AS1), transcript variant 2, long non-coding RNA [NR_026836]	-0.649895	0.00344107	0.0368353
A_32_P192692	KCNMA1	ref|Homo sapiens potassium channel, calcium activated large conductance subfamily M alpha, member 1 (KCNMA1), transcript variant 1, mRNA [NM_001014797]	-0.706428	0.00344788	0.0368879
A_23_P368934	FBRSL1	ref|Homo sapiens fibrosin-like 1 (FBRSL1), mRNA [NM_001142641]	-0.981109	0.00349139	0.0371485
A_23_P213093	OCIAD1	ref|Homo sapiens OCIA domain containing 1 (OCIAD1), transcript variant 2, mRNA [NM_001079839]	-1.00842	0.00350876	0.0372585
A_33_P3251073	TMEM52	ref|Homo sapiens transmembrane protein 52 (TMEM52), mRNA [NM_178545]	-0.775156	0.00352544	0.0373869
A_23_P140423	NDUFB1	ref|Homo sapiens NADH dehydrogenase (ubiquinone) 1 beta subcomplex, 1, 7kDa (NDUFB1), mRNA [NM_004545]	-0.590915	0.00354468	0.0375098
A_24_P100517	SAPCD2	ref|Homo sapiens suppressor APC domain containing 2 (SAPCD2), mRNA [NM_178448]	-0.693588	0.00355639	0.0375911
A_33_P3216008	SKA3	ref|Homo sapiens spindle and kinetochore associated complex subunit 3 (SKA3), transcript variant 1, mRNA [NM_145061]	-0.655076	0.00355704	0.0375911
A_24_P140405	ADAMTS3	ref|Homo sapiens ADAM metallopeptidase with thrombospondin type 1 motif, 3 (ADAMTS3), mRNA [NM_014243]	-0.641606	0.0035576	0.0375911
A_33_P3489675	ARHGAP8	ref|Homo sapiens Rho GTPase activating protein 8 (ARHGAP8), transcript variant 3, mRNA [NM_001198726]	-0.686723	0.00360634	0.0378982
A_23_P212844	TACC3	ref|Homo sapiens transforming, acidic coiled-coil containing protein 3 (TACC3), mRNA [NM_006342]	-0.672974	0.00360772	0.0379013
A_33_P3313796	CCDC34	ref|Homo sapiens coiled-coil domain containing 34 (CCDC34), transcript variant 1, mRNA [NM_030771]	-0.763983	0.00361736	0.0379662
A_33_P3354464	LOXL1	ref|Homo sapiens lysyl oxidase-like 1 (LOXL1), mRNA [NM_005576]	-1.02691	0.00363575	0.0380977
A_32_P353798	PTDSS2	ref|Homo sapiens phosphatidylserine synthase 2 (PTDSS2), mRNA [NM_030783]	-0.634844	0.00363689	0.0380977
A_23_P373119	HMGB3P1	ref|Homo sapiens high mobility group box 3 pseudogene 1 (HMGB3P1), non-coding RNA [NR_002165]	-0.697603	0.00373056	0.0388134
A_33_P3637909	UBE2D4	ref|Homo sapiens ubiquitin-conjugating enzyme E2D 4 (putative) (UBE2D4), mRNA [NM_015983]	-0.780414	0.00373153	0.0388166
A_21_P0014871	ENST00000552481	Unknown	-0.697127	0.00373565	0.0388317
A_23_P502654	SHMT1	ref|Homo sapiens serine hydroxymethyltransferase 1 (soluble) (SHMT1), transcript variant 1, mRNA [NM_004169]	-0.654479	0.00376549	0.0390651
A_33_P3287770	TELO2	ref|Homo sapiens telomere maintenance 2 (TELO2), mRNA [NM_016111]	-0.704912	0.00379217	0.0392817
A_23_P73420	TRAPPC9	ref|Homo sapiens trafficking protein particle complex 9 (TRAPPC9), transcript variant 1, mRNA [NM_031466]	-0.79669	0.00381974	0.0394032
A_33_P3263157	ENST00000423237	ens|high mobility group nucleosomal binding domain 2 pseudogene 30 [Source:HGNC Symbol;Acc:HGNC:39397] [ENST00000423237]	-0.765756	0.00385199	0.0396235
A_33_P3514487	VSTM1	ref|Homo sapiens V-set and transmembrane domain containing 1 (VSTM1), transcript variant 1, mRNA [NM_198481]	-0.920829	0.00387866	0.0398039
A_23_P124417	BUB1	ref|Homo sapiens BUB1 mitotic checkpoint serine/threonine kinase (BUB1), transcript variant 1, mRNA [NM_004336]	-0.983273	0.00388229	0.0398039
A_32_P70135	PROSER1	ref|Homo sapiens proline and serine rich 1 (PROSER1), mRNA [NM_025138]	-0.737316	0.00392514	0.0400784
A_32_P96719	SHCBP1	ref|Homo sapiens SHC SH2-domain binding protein 1 (SHCBP1), mRNA [NM_024745]	-0.853278	0.00393073	0.0401214
A_23_P388812	CKAP2L	ens|cytoskeleton associated protein 2-like [Source:HGNC Symbol;Acc:HGNC:26877] [ENST00000435431]	-1.03865	0.00394688	0.0401957
A_33_P3347971	TPD52	ref|Homo sapiens tumor protein D52 (TPD52), transcript variant 4, mRNA [NM_001287140]	-0.973733	0.00395747	0.0402813
A_33_P3229122	HIST1H2BF	ref|Homo sapiens histone cluster 1, H2bf (HIST1H2BF), mRNA [NM_003522]	-0.81671	0.00398013	0.0404201
A_23_P500364	BCL7B	ref|Homo sapiens B-cell CLL/lymphoma 7B (BCL7B), transcript variant 4, mRNA [NM_001301061]	-0.592452	0.00398776	0.0404623
A_23_P387057	TUBB	ref|Homo sapiens tubulin, beta class I (TUBB), transcript variant 2, mRNA [NM_178014]	-0.58214	0.00400137	0.040565
A_24_P160874	DUT	ref|Homo sapiens deoxyuridine triphosphatase (DUT), transcript variant 1, mRNA [NM_001025248]	-0.94437	0.00400814	0.0405971
A_33_P3330952	ATP8A1	ref|Homo sapiens ATPase, aminophospholipid transporter (APLT), class I, type 8A, member 1 (ATP8A1), transcript variant 1, mRNA [NM_006095]	-1.04155	0.00401309	0.0406201
A_33_P3396214	KREMEN2	ref|Homo sapiens kringle containing transmembrane protein 2 (KREMEN2), transcript variant 4, mRNA [NM_172229]	-0.887946	0.00402349	0.0406959
A_33_P3268567	NCK2	ref|Homo sapiens NCK adaptor protein 2 (NCK2), transcript variant 1, mRNA [NM_003581]	-0.585581	0.00405424	0.0408587
A_23_P7402	PDZD2	ref|Homo sapiens PDZ domain containing 2 (PDZD2), mRNA [NM_178140]	-0.757301	0.00412813	0.0413104
A_23_P16214	FBXW9	ref|Homo sapiens F-box and WD repeat domain containing 9 (FBXW9), mRNA [NM_032301]	-0.674793	0.00415053	0.0414654
A_23_P136817	KNTC1	ref|Homo sapiens kinetochore associated 1 (KNTC1), mRNA [NM_014708]	-0.784676	0.00417318	0.0415717
A_33_P3323298	JUN	ref|Homo sapiens jun proto-oncogene (JUN), mRNA [NM_002228]	-0.62229	0.00425434	0.0420028
A_32_P53524	NTN1	ref|Homo sapiens netrin 1 (NTN1), mRNA [NM_004822]	-0.728989	0.00426189	0.0420417
A_21_P0014677	RAB21	ens|RAB21, member RAS oncogene family [Source:HGNC Symbol;Acc:HGNC:18263] [ENST00000261263]	-0.626516	0.00428535	0.0422017
A_23_P138507	CDK1	ref|Homo sapiens cyclin-dependent kinase 1 (CDK1), transcript variant 1, mRNA [NM_001786]	-1.11764	0.00429719	0.0423039
A_33_P3355055	ARL6IP4	ref|Homo sapiens ADP-ribosylation factor-like 6 interacting protein 4 (ARL6IP4), transcript variant 5, mRNA [NM_001278378]	-0.875881	0.00430041	0.0423285
A_23_P68610	TPX2	ref|Homo sapiens TPX2, microtubule-associated (TPX2), mRNA [NM_012112]	-0.641473	0.00435133	0.0426709
A_23_P98431	HMBS	ref|Homo sapiens hydroxymethylbilane synthase (HMBS), transcript variant 1, mRNA [NM_000190]	-0.762414	0.00436624	0.0427667
A_23_P20823	WDR34	ref|Homo sapiens WD repeat domain 34 (WDR34), mRNA [NM_052844]	-0.694899	0.00445524	0.0433176
A_23_P87964	ESD	ref|Homo sapiens esterase D (ESD), mRNA [NM_001984]	-0.592292	0.00445648	0.0433196
A_23_P157795	CTNNAL1	ref|Homo sapiens catenin (cadherin-associated protein), alpha-like 1 (CTNNAL1), transcript variant 1, mRNA [NM_003798]	-0.789701	0.00445699	0.0433196
A_24_P94651	ARIH2	ref|Homo sapiens ariadne RBR E3 ubiquitin protein ligase 2 (ARIH2), mRNA [NM_006321]	-0.729589	0.0044599	0.0433267
A_33_P3258223	MCM7	ref|Homo sapiens minichromosome maintenance complex component 7 (MCM7), transcript variant 1, mRNA [NM_005916]	-0.653007	0.00449949	0.0436022
A_23_P132277	MCM5	ref|Homo sapiens minichromosome maintenance complex component 5 (MCM5), mRNA [NM_006739]	-0.735597	0.00451308	0.0436612
A_23_P80032	E2F1	ref|Homo sapiens E2F transcription factor 1 (E2F1), mRNA [NM_005225]	-0.721826	0.0045233	0.0437387
A_23_P217968	SUV420H1	ref|Homo sapiens suppressor of variegation 4-20 homolog 1 (Drosophila) (SUV420H1), transcript variant 2, mRNA [NM_016028]	-0.733748	0.00453961	0.0438377
A_33_P3344243	C4orf46	ref|Homo sapiens chromosome 4 open reading frame 46 (C4orf46), transcript variant 1, mRNA [NM_001008393]	-0.719677	0.00463093	0.0443297
A_24_P678418	DICER1-AS1	ref|Homo sapiens DICER1 antisense RNA 1 (DICER1-AS1), long non-coding RNA [NR_015415]	-0.603364	0.00466802	0.0445309
A_23_P217319	FGF13	ref|Homo sapiens fibroblast growth factor 13 (FGF13), transcript variant 1, mRNA [NM_004114]	-0.663684	0.00473076	0.0448965
A_23_P375147	RC3H2	ens|ring finger and CCCH-type domains 2 [Source:HGNC Symbol;Acc:HGNC:21461] [ENST00000373670]	-0.847517	0.00473548	0.0449168
A_22_P00009297	ENST00000441809	Unknown	-0.588645	0.00474743	0.0450008
A_21_P0006902	ENST00000454935	ens|long intergenic non-protein coding RNA 263 [Source:HGNC Symbol;Acc:HGNC:28060] [ENST00000454935]	-0.588339	0.00477196	0.0451598
A_24_P706752	PLA2G12A	ref|Homo sapiens phospholipase A2, group XIIA (PLA2G12A), mRNA [NM_030821]	-0.663982	0.00483655	0.0455167
A_23_P108823	OSBPL6	ref|Homo sapiens oxysterol binding protein-like 6 (OSBPL6), transcript variant 1, mRNA [NM_032523]	-0.683049	0.00492738	0.0460985
A_24_P944616	HP1BP3	ref|Homo sapiens heterochromatin protein 1, binding protein 3 (HP1BP3), mRNA [NM_016287]	-0.613948	0.00495042	0.0462545
A_33_P3364348	JPH1	ref|Homo sapiens junctophilin 1 (JPH1), mRNA [NM_020647]	-0.588087	0.00505389	0.0468244
A_23_P55251	ITGA3	ref|Homo sapiens integrin, alpha 3 (antigen CD49C, alpha 3 subunit of VLA-3 receptor) (ITGA3), transcript variant a, mRNA [NM_002204]	-0.655212	0.00507184	0.0469369
A_33_P3417820	NOL12	ref|Homo sapiens nucleolar protein 12 (NOL12), mRNA [NM_024313]	-0.582297	0.00508368	0.0469827
A_21_P0000082	LARP4	ref|Homo sapiens La ribonucleoprotein domain family, member 4 (LARP4), transcript variant 2, mRNA [NM_199188]	-0.838201	0.0051254	0.0472298
A_23_P151150	FOXM1	ref|Homo sapiens forkhead box M1 (FOXM1), transcript variant 1, mRNA [NM_202002]	-0.883618	0.00517016	0.0474634
A_24_P382187	IGFBP4	ref|Homo sapiens insulin-like growth factor binding protein 4 (IGFBP4), mRNA [NM_001552]	-0.686531	0.00519982	0.0476609
A_32_P24376	KRTAP2-3	ref|Homo sapiens keratin associated protein 2-3 (KRTAP2-3), mRNA [NM_001165252]	-1.05654	0.0052033	0.0476609
A_23_P415411	HIST1H4E	ref|Homo sapiens histone cluster 1, H4e (HIST1H4E), mRNA [NM_003545]	-1.23781	0.00526128	0.0479443
A_23_P251051	NF2	ref|Homo sapiens neurofibromin 2 (merlin) (NF2), transcript variant 8, mRNA [NM_181832]	-0.851959	0.0052634	0.0479473
A_23_P95302	RFC5	ref|Homo sapiens replication factor C (activator 1) 5, 36.5kDa (RFC5), transcript variant 2, mRNA [NM_181578]	-0.695243	0.00526936	0.047979
A_23_P88626	ANPEP	ref|Homo sapiens alanyl (membrane) aminopeptidase (ANPEP), mRNA [NM_001150]	-0.788443	0.00531416	0.0482285
A_33_P3269359	SPPL3	ref|Homo sapiens signal peptide peptidase like 3 (SPPL3), mRNA [NM_139015]	-0.589136	0.00531804	0.0482416
A_24_P114255	MBOAT2	ref|Homo sapiens membrane bound O-acyltransferase domain containing 2 (MBOAT2), mRNA [NM_138799]	-0.765893	0.00541147	0.0488192
A_23_P9255	SYK	ref|Homo sapiens spleen tyrosine kinase (SYK), transcript variant 1, mRNA [NM_003177]	-1.3493	0.00542571	0.0489129
A_22_P00009185	lnc-LOXL1-1	linc|LNCipedia lincRNA (lnc-LOXL1-1), lincRNA [lnc-LOXL1-1:1]	-0.615112	0.0054521	0.0490976
A_21_P0011380	lnc-STOML1-1	tc|Q4RDL2_TETNG (Q4RDL2) Chromosome undetermined SCAF16222, whole genome shotgun sequence, partial (5%) [THC2552880]	-1.1029	0.00547959	0.0492211
A_33_P3258612	PCNA	ref|Homo sapiens proliferating cell nuclear antigen (PCNA), transcript variant 1, mRNA [NM_002592]	-0.79725	0.00556049	0.0497486
A_23_P10305	CTPS2	ref|Homo sapiens CTP synthase 2 (CTPS2), transcript variant 2, mRNA [NM_175859]	-0.636657	0.0055917	0.049897
A_23_P33856	STAG2	ref|Homo sapiens stromal antigen 2 (STAG2), transcript variant 1, mRNA [NM_001042749]	-0.851374	0.00566834	0.0503515
A_23_P133956	KIFC1	ref|Homo sapiens kinesin family member C1 (KIFC1), mRNA [NM_002263]	-0.860805	0.00570605	0.0505554
A_23_P148807	CDC7	ref|Homo sapiens cell division cycle 7 (CDC7), transcript variant 1, mRNA [NM_003503]	-0.871646	0.0057315	0.0507113
A_23_P57667	PLXNA1	ref|Homo sapiens plexin A1 (PLXNA1), mRNA [NM_032242]	-0.698619	0.00578307	0.0509739
A_33_P3370751	SMURF2	ref|Homo sapiens SMAD specific E3 ubiquitin protein ligase 2 (SMURF2), mRNA [NM_022739]	-0.635872	0.00579508	0.0510504
A_24_P206328	PDE1C	ref|Homo sapiens phosphodiesterase 1C, calmodulin-dependent 70kDa (PDE1C), transcript variant 4, mRNA [NM_005020]	-0.769209	0.00583404	0.0513221
A_23_P93690	MCM7	ref|Homo sapiens minichromosome maintenance complex component 7 (MCM7), transcript variant 2, mRNA [NM_182776]	-0.822943	0.00585413	0.0514687
A_23_P43157	MYBL1	ref|Homo sapiens v-myb avian myeloblastosis viral oncogene homolog-like 1 (MYBL1), transcript variant 1, mRNA [NM_001080416]	-0.808531	0.00594411	0.0520309
A_33_P3305571	TNFRSF6B	ref|Homo sapiens tumor necrosis factor receptor superfamily, member 6b, decoy (TNFRSF6B), mRNA [NM_003823]	-0.77951	0.00595931	0.0521404
A_23_P41942	POLR3G	ref|Homo sapiens polymerase (RNA) III (DNA directed) polypeptide G (32kD) (POLR3G), mRNA [NM_006467]	-0.629815	0.00603253	0.0525925
A_23_P55477	ADORA2B	ref|Homo sapiens adenosine A2b receptor (ADORA2B), mRNA [NM_000676]	-0.722805	0.00606249	0.0527576
A_24_P175059	ATG5	ref|Homo sapiens autophagy related 5 (ATG5), transcript variant 1, mRNA [NM_004849]	-0.605047	0.00607099	0.0527921
A_24_P882914	CACUL1	ref|Homo sapiens CDK2-associated, cullin domain 1 (CACUL1), mRNA [NM_153810]	-0.585926	0.00609259	0.0529176
A_23_P113634	CBFB	ref|Homo sapiens core-binding factor, beta subunit (CBFB), transcript variant 2, mRNA [NM_001755]	-0.591183	0.00613221	0.0531498
A_23_P31055	NUP43	ref|Homo sapiens nucleoporin 43kDa (NUP43), transcript variant 1, mRNA [NM_198887]	-0.725266	0.00614643	0.0532334
A_24_P319613	NEK2	ref|Homo sapiens NIMA-related kinase 2 (NEK2), transcript variant 1, mRNA [NM_002497]	-0.588371	0.0061619	0.0533198
A_24_P368575	SLC4A7	ref|Homo sapiens solute carrier family 4, sodium bicarbonate cotransporter, member 7 (SLC4A7), transcript variant 1, mRNA [NM_003615]	-0.583647	0.00617746	0.0534068
A_23_P130182	AURKB	ref|Homo sapiens aurora kinase B (AURKB), transcript variant 1, mRNA [NM_004217]	-0.772367	0.00635984	0.0545701
A_32_P151800	FAM72D	ref|Homo sapiens family with sequence similarity 72, member D (FAM72D), mRNA [NM_207418]	-0.888638	0.00639535	0.0547457
A_33_P3333488	HAGH	ref|Homo sapiens hydroxyacylglutathione hydrolase (HAGH), transcript variant 2, mRNA [NM_001040427]	-0.602782	0.00642745	0.0549124
A_23_P252062	PPARG	ref|Homo sapiens peroxisome proliferator-activated receptor gamma (PPARG), transcript variant 3, mRNA [NM_138711]	-0.851165	0.00648139	0.0552405
A_24_P67681	ENST00000589177	ens|high mobility group box 3 pseudogene 27 [Source:HGNC Symbol;Acc:HGNC:39319] [ENST00000589177]	-0.707719	0.00649806	0.055317
A_23_P422212	SLC35F3	ref|Homo sapiens solute carrier family 35, member F3 (SLC35F3), transcript variant 1, mRNA [NM_173508]	-1.56949	0.00654278	0.0555745
A_33_P3339361	ARHGAP11A	ref|Homo sapiens Rho GTPase activating protein 11A (ARHGAP11A), transcript variant 2, mRNA [NM_199357]	-0.771947	0.00659412	0.0558638
A_23_P201376	SSX2IP	ref|Homo sapiens synovial sarcoma, X breakpoint 2 interacting protein (SSX2IP), transcript variant 5, mRNA [NM_014021]	-0.603395	0.00663115	0.0560423
A_33_P3214159	CDH2	ref|Homo sapiens cadherin 2, type 1, N-cadherin (neuronal) (CDH2), mRNA [NM_001792]	-0.946817	0.00664627	0.056134
A_23_P83073	HIATL1	ref|Homo sapiens hippocampus abundant transcript-like 1 (HIATL1), mRNA [NM_032558]	-0.597203	0.00676582	0.0568796
A_33_P3242952	FAM72A	ref|Homo sapiens family with sequence similarity 72, member A (FAM72A), mRNA [NM_001123168]	-0.655336	0.00680721	0.0571203
A_33_P3396527	POLR3G	ref|Homo sapiens polymerase (RNA) III (DNA directed) polypeptide G (32kD) (POLR3G), mRNA [NM_006467]	-0.818298	0.00683584	0.0572532
A_33_P3350488	NUSAP1	ref|Homo sapiens nucleolar and spindle associated protein 1 (NUSAP1), transcript variant 1, mRNA [NM_016359]	-1.00005	0.00685344	0.0573017
A_24_P260639	HIST1H1D	ref|Homo sapiens histone cluster 1, H1d (HIST1H1D), mRNA [NM_005320]	-1.09192	0.00695809	0.0578526
A_23_P203920	SSPN	ref|Homo sapiens sarcospan (SSPN), transcript variant 1, mRNA [NM_005086]	-0.786897	0.00705644	0.058395
A_33_P3339375	ARHGAP11B	ref|Homo sapiens Rho GTPase activating protein 11B (ARHGAP11B), mRNA [NM_001039841]	-0.591698	0.00712361	0.058767
A_33_P3242863	NT5M	ref|Homo sapiens 5',3'-nucleotidase, mitochondrial (NT5M), mRNA [NM_020201]	-0.964634	0.00719642	0.0591831
A_23_P213319	ADAMTS6	ref|Homo sapiens ADAM metallopeptidase with thrombospondin type 1 motif, 6 (ADAMTS6), mRNA [NM_197941]	-0.603925	0.0073093	0.0597652
A_23_P211797	OPA1	ref|Homo sapiens optic atrophy 1 (autosomal dominant) (OPA1), transcript variant 8, mRNA [NM_130837]	-0.632912	0.0073859	0.0602275
[truncated: 35 more rows]
